# Supplementary material for: Automatic intra-subject registration and fusion of multimodal cochlea 3D clinical images
Source: PLoS One. 2022 Mar 2;17(3):e0264449. doi: 10.1371/journal.pone.0264449 (PMC8890738; doi:10.1371/journal.pone.0264449)
Supplement: S1 Data — (CSV) [file pone.0264449.s001.csv]

idx	Moving	Fixed	Method	RMSE1	RMSE2	RMSE3	avgRMSE	Time1	Time2	Time3	avgTime	Availibility1	Availibility2	Availibility3	avgAvailibility
1	P100001_DV_L_b	P100001_DV_L_a	T00_Opt_ACIR2016	2.9515	2.9515	2.9515	2.9515	13.47929192	13.42711186	13.36789608	13.42476662	1	1	1	1
2	P100001_DV_L_b	P100001_DV_L_a	T01_Opt_ACIR2017	0.4475	0.4475	0.4475	0.4475	4.811826944	11.07615495	4.815432072	6.901137988	1	1	1	1
3	P100001_DV_L_b	P100001_DV_L_a	T02_Opt_ACIR2020	0.449166667	0.449166667	0.449166667	0.449166667	4.812480927	4.614364147	4.853259087	4.76003472	1	1	1	1
4	P100001_DV_L_b	P100001_DV_L_a	T03_Opt_ASGD2009	2.298833333	2.298833333	2.298833333	2.298833333	6.7362988	6.451242208	6.628106833	6.605215947	1	1	1	1
5	P100001_DV_L_b	P100001_DV_L_a	T04_Opt_FASGD2015	0.543166667	0.543166667	0.543166667	0.543166667	5.158067942	4.892719984	5.172177076	5.074321667	1	1	1	1
6	P100001_DV_L_b	P100001_DV_L_a	T05_Opt_FPSGD2019	0.472666667	0.472666667	0.472666667	0.472666667	4.825237036	4.620885849	4.916450024	4.787524303	1	1	1	1
7	P100001_DV_L_a	P100001_MR	T00_Opt_ACIR2016	7.79	7.79	7.79	7.79	14.96605706	14.44656706	14.42385602	14.61216005	1	1	1	1
8	P100001_DV_L_a	P100001_MR	T01_Opt_ACIR2017	0.615	0.615	0.615	0.615	3.373925924	3.40677309	3.483518124	3.421405713	1	1	1	1
9	P100001_DV_L_a	P100001_MR	T02_Opt_ACIR2020	0.668166667	0.668166667	0.668166667	0.668166667	3.582309961	3.507648945	3.728612185	3.606190364	1	1	1	1
10	P100001_DV_L_a	P100001_MR	T03_Opt_ASGD2009	21.35433333	21.35433333	21.35433333	21.35433333	5.623988867	5.552184105	5.521067142	5.565746705	1	1	1	1
11	P100001_DV_L_a	P100001_MR	T04_Opt_FASGD2015	0.656666667	0.656666667	0.656666667	0.656666667	3.757740021	3.704185963	3.837419987	3.766448657	1	1	1	1
12	P100001_DV_L_a	P100001_MR	T05_Opt_FPSGD2019	1.7625	1.7625	1.7625	1.7625	3.567352057	3.4968009	3.598922014	3.554358323	1	1	1	1
13	P100001_DV_L_b	P100001_MR	T00_Opt_ACIR2016	6.829166667	6.829166667	6.829166667	6.829166667	14.75005698	14.67322111	14.81475496	14.74601102	1	1	1	1
14	P100001_DV_L_b	P100001_MR	T01_Opt_ACIR2017	0.529166667	0.529166667	0.529166667	0.529166667	3.877654076	3.869162798	3.914858103	3.887224992	1	1	1	1
15	P100001_DV_L_b	P100001_MR	T02_Opt_ACIR2020	0.550333333	0.550333333	0.550333333	0.550333333	3.8039639	3.843963146	3.899209976	3.849045674	1	1	1	1
16	P100001_DV_L_b	P100001_MR	T03_Opt_ASGD2009	18.98466667	18.98466667	18.98466667	18.98466667	5.839087963	5.748993874	5.786840916	5.791640917	1	1	1	1
17	P100001_DV_L_b	P100001_MR	T04_Opt_FASGD2015	0.542666667	0.542666667	0.542666667	0.542666667	4.190109015	4.197899103	4.281750917	4.223253012	1	1	1	1
18	P100001_DV_L_b	P100001_MR	T05_Opt_FPSGD2019	0.5355	0.5355	0.5355	0.5355	4.027880907	3.978848934	4.065418959	4.0240496	1	1	1	1
19	P100002_DV_R_b	P100002_DV_R_a	T00_Opt_ACIR2016	1.2965	1.2965	1.2965	1.2965	13.99901891	13.7919991	13.64770293	13.81290698	1	1	1	1
20	P100002_DV_R_b	P100002_DV_R_a	T01_Opt_ACIR2017	0.335333333	0.335333333	0.335333333	0.335333333	4.997133017	4.906369925	4.990071058	4.964524666	1	1	1	1
21	P100002_DV_R_b	P100002_DV_R_a	T02_Opt_ACIR2020	0.340666667	0.340666667	0.340666667	0.340666667	5.015186787	4.925554991	4.962670803	4.967804193	1	1	1	1
22	P100002_DV_R_b	P100002_DV_R_a	T03_Opt_ASGD2009	0.822833333	0.822833333	0.822833333	0.822833333	6.967545033	6.755250931	6.769388914	6.830728292	1	1	1	1
23	P100002_DV_R_b	P100002_DV_R_a	T04_Opt_FASGD2015	0.2855	0.2855	0.2855	0.2855	4.824537992	4.953615904	5.068991899	4.949048599	1	1	1	1
24	P100002_DV_R_b	P100002_DV_R_a	T05_Opt_FPSGD2019	0.3375	0.3375	0.3375	0.3375	4.750012875	4.915513039	4.933590889	4.866372267	1	1	1	1
25	P100002_DV_R_a	P100002_MR	T00_Opt_ACIR2016	21.09566667	21.09566667	21.09566667	21.09566667	12.353163	12.163903	12.19752908	12.23819836	1	1	1	1
26	P100002_DV_R_a	P100002_MR	T01_Opt_ACIR2017	0.499166667	0.499166667	0.499166667	0.499166667	2.397732973	2.419107199	2.408778191	2.408539454	1	1	1	1
27	P100002_DV_R_a	P100002_MR	T02_Opt_ACIR2020	0.584333333	0.584333333	0.584333333	0.584333333	2.506016016	2.497454882	2.581034899	2.528168599	1	1	1	1
28	P100002_DV_R_a	P100002_MR	T03_Opt_ASGD2009	20.50933333	20.50933333	20.50933333	20.50933333	4.927691936	4.884739876	4.851797104	4.888076305	1	1	1	1
29	P100002_DV_R_a	P100002_MR	T04_Opt_FASGD2015	0.502166667	0.502166667	0.502166667	0.502166667	2.442023039	2.383420944	2.43443203	2.419958671	1	1	1	1
30	P100002_DV_R_a	P100002_MR	T05_Opt_FPSGD2019	2.870666667	2.870666667	2.870666667	2.870666667	2.408783913	2.449373007	2.498230219	2.452129046	1	1	1	1
31	P100002_DV_R_b	P100002_MR	T00_Opt_ACIR2016	10.433	10.433	10.433	10.433	12.52543402	12.38506818	12.32353401	12.4113454	1	1	1	1
32	P100002_DV_R_b	P100002_MR	T01_Opt_ACIR2017	0.3735	0.3735	0.3735	0.3735	2.832957983	2.888026953	2.870194912	2.863726616	1	1	1	1
33	P100002_DV_R_b	P100002_MR	T02_Opt_ACIR2020	0.3545	0.3545	0.3545	0.3545	3.009531021	3.042320967	3.0107131	3.020855029	1	1	1	1
34	P100002_DV_R_b	P100002_MR	T03_Opt_ASGD2009	14.48983333	14.48983333	14.48983333	14.48983333	5.28354001	5.173282146	5.176348925	5.211057027	1	1	1	1
35	P100002_DV_R_b	P100002_MR	T04_Opt_FASGD2015	0.558	0.558	0.558	0.558	3.150315046	3.231402874	3.234418869	3.20537893	1	1	1	1
36	P100002_DV_R_b	P100002_MR	T05_Opt_FPSGD2019	0.408833333	0.408833333	0.408833333	0.408833333	2.921950817	2.926756859	2.976855993	2.941854556	1	1	1	1
37	P100003_DV_R_b	P100003_DV_R_a	T00_Opt_ACIR2016	1.484833333	1.484833333	1.484833333	1.484833333	13.80759907	13.86208606	13.90215397	13.8572797	1	1	1	1
38	P100003_DV_R_b	P100003_DV_R_a	T01_Opt_ACIR2017	0.204166667	0.204166667	0.204166667	0.204166667	4.848469019	4.891221046	4.834851027	4.858180364	1	1	1	1
39	P100003_DV_R_b	P100003_DV_R_a	T02_Opt_ACIR2020	0.201	0.201	0.201	0.201	4.804512024	4.788989067	4.96608305	4.853194714	1	1	1	1
40	P100003_DV_R_b	P100003_DV_R_a	T03_Opt_ASGD2009	1.458833333	1.458833333	1.458833333	1.458833333	6.817915916	6.660974979	6.715542078	6.731477658	1	1	1	1
41	P100003_DV_R_b	P100003_DV_R_a	T04_Opt_FASGD2015	0.835666667	0.835666667	0.835666667	0.835666667	4.744844198	4.75217104	4.745004892	4.747340043	1	1	1	1
42	P100003_DV_R_b	P100003_DV_R_a	T05_Opt_FPSGD2019	0.3385	0.3385	0.3385	0.3385	4.747767925	4.831794024	4.9050529	4.82820495	1	1	1	1
43	P100003_DV_R_a	P100003_MR	T00_Opt_ACIR2016	11.6585	11.6585	11.6585	11.6585	13.42078114	13.12166786	13.26770806	13.27005235	1	1	1	1
44	P100003_DV_R_a	P100003_MR	T01_Opt_ACIR2017	0.17	0.17	0.17	0.17	3.027657032	3.012415886	3.044141054	3.028071324	1	1	1	1
45	P100003_DV_R_a	P100003_MR	T02_Opt_ACIR2020	0.423833333	0.423833333	0.423833333	0.423833333	3.089370966	3.154548883	3.148634911	3.130851587	1	1	1	1
46	P100003_DV_R_a	P100003_MR	T03_Opt_ASGD2009	16.59083333	16.59083333	16.59083333	16.59083333	5.320832014	5.14903307	5.224123001	5.231329362	1	1	1	1
47	P100003_DV_R_a	P100003_MR	T04_Opt_FASGD2015	0.2725	0.2725	0.2725	0.2725	2.983916998	3.055140972	3.098063946	3.045707305	1	1	1	1
48	P100003_DV_R_a	P100003_MR	T05_Opt_FPSGD2019	0.2105	0.2105	0.2105	0.2105	3.039264917	3.025238991	3.05644989	3.040317933	1	1	1	1
49	P100003_DV_R_b	P100003_MR	T00_Opt_ACIR2016	13.59516667	13.59516667	13.59516667	13.59516667	14.02582908	13.62700987	13.58746791	13.74676895	1	1	1	1
50	P100003_DV_R_b	P100003_MR	T01_Opt_ACIR2017	0.360166667	0.360166667	0.360166667	0.360166667	3.541888952	3.449201107	3.484882116	3.491990725	1	1	1	1
51	P100003_DV_R_b	P100003_MR	T02_Opt_ACIR2020	0.542166667	0.542166667	0.542166667	0.542166667	3.508503199	3.380422115	3.452321053	3.447082122	1	1	1	1
52	P100003_DV_R_b	P100003_MR	T03_Opt_ASGD2009	18.09366667	18.09366667	18.09366667	18.09366667	5.851361036	5.545179129	5.592633963	5.663058043	1	1	1	1
53	P100003_DV_R_b	P100003_MR	T04_Opt_FASGD2015	1.277	1.277	1.277	1.277	3.553411007	3.425808907	3.49801302	3.492410978	1	1	1	1
54	P100003_DV_R_b	P100003_MR	T05_Opt_FPSGD2019	99999999999	99999999999	99999999999	99999999999	-1	-1	-1	-1	0	0	0	0
55	P100004_DV_L_b	P100004_DV_L_a	T00_Opt_ACIR2016	1.628	1.628	1.628	1.628	19.923908	13.67629814	13.73789096	15.7793657	1	1	1	1
56	P100004_DV_L_b	P100004_DV_L_a	T01_Opt_ACIR2017	0.2005	0.2005	0.2005	0.2005	4.751853943	4.764322042	4.791720867	4.769298951	1	1	1	1
57	P100004_DV_L_b	P100004_DV_L_a	T02_Opt_ACIR2020	0.203333333	0.203333333	0.203333333	0.203333333	4.677005053	4.620489836	4.778733015	4.692075968	1	1	1	1
58	P100004_DV_L_b	P100004_DV_L_a	T03_Opt_ASGD2009	1.482166667	1.482166667	1.482166667	1.482166667	6.5987041	6.508157969	6.581116915	6.562659661	1	1	1	1
59	P100004_DV_L_b	P100004_DV_L_a	T04_Opt_FASGD2015	0.2085	0.2085	0.2085	0.2085	5.07468605	5.046726942	5.16187191	5.094428301	1	1	1	1
60	P100004_DV_L_b	P100004_DV_L_a	T05_Opt_FPSGD2019	0.191	0.191	0.191	0.191	4.973803997	4.787005901	4.878069162	4.879626354	1	1	1	1
61	P100004_DV_L_a	P100004_MR	T00_Opt_ACIR2016	12.597	12.597	12.597	12.597	15.03940415	14.77481914	14.63988495	14.81803608	1	1	1	1
62	P100004_DV_L_a	P100004_MR	T01_Opt_ACIR2017	0.216833333	0.216833333	0.216833333	0.216833333	3.647056103	3.677881956	3.614593029	3.646510363	1	1	1	1
63	P100004_DV_L_a	P100004_MR	T02_Opt_ACIR2020	0.149166667	0.149166667	0.149166667	0.149166667	3.825064182	3.682184935	3.815429211	3.774226109	1	1	1	1
64	P100004_DV_L_a	P100004_MR	T03_Opt_ASGD2009	21.375	21.375	21.375	21.375	5.608335018	5.614202976	5.572086096	5.59820803	1	1	1	1
65	P100004_DV_L_a	P100004_MR	T04_Opt_FASGD2015	1.578333333	1.578333333	1.578333333	1.578333333	4.021728039	3.924233913	3.951308966	3.965756973	1	1	1	1
66	P100004_DV_L_a	P100004_MR	T05_Opt_FPSGD2019	0.239	0.239	0.239	0.239	3.674957037	3.693056107	3.670795918	3.67960302	1	1	1	1
67	P100004_DV_L_b	P100004_MR	T00_Opt_ACIR2016	6.947666667	6.947666667	6.947666667	6.947666667	15.28601003	14.93796611	15.0237298	15.08256865	1	1	1	1
68	P100004_DV_L_b	P100004_MR	T01_Opt_ACIR2017	0.283333333	0.283333333	0.283333333	0.283333333	4.079195976	4.124166965	4.094156981	4.099173307	1	1	1	1
69	P100004_DV_L_b	P100004_MR	T02_Opt_ACIR2020	0.268833333	0.268833333	0.268833333	0.268833333	3.956607103	4.031585932	4.019891977	4.002695004	1	1	1	1
70	P100004_DV_L_b	P100004_MR	T03_Opt_ASGD2009	18.373	18.373	18.373	18.373	6.122052908	6.149063826	6.002233028	6.091116587	1	1	1	1
71	P100004_DV_L_b	P100004_MR	T04_Opt_FASGD2015	2.833333333	2.833333333	2.833333333	2.833333333	4.367102146	4.360095978	4.339201927	4.355466684	1	1	1	1
72	P100004_DV_L_b	P100004_MR	T05_Opt_FPSGD2019	0.271	0.271	0.271	0.271	4.128556013	4.132477045	4.179569006	4.146867355	1	1	1	1
73	P100005_DV_L_a	P100005_CT	T00_Opt_ACIR2016	0.216833333	0.216833333	0.216833333	0.216833333	13.75325489	13.72133589	13.52934194	13.66797757	1	1	1	1
74	P100005_DV_L_a	P100005_CT	T01_Opt_ACIR2017	0.2985	0.2985	0.2985	0.2985	3.743135929	3.696722984	3.694744825	3.71153458	1	1	1	1
75	P100005_DV_L_a	P100005_CT	T02_Opt_ACIR2020	0.307	0.307	0.307	0.307	3.699249983	3.779937029	3.801512003	3.760233005	1	1	1	1
76	P100005_DV_L_a	P100005_CT	T03_Opt_ASGD2009	18.81883333	18.81883333	18.81883333	18.81883333	5.729491949	5.646808147	5.629585981	5.668628693	1	1	1	1
77	P100005_DV_L_a	P100005_CT	T04_Opt_FASGD2015	0.211333333	0.211333333	0.211333333	0.211333333	3.883196115	3.950050116	3.955566168	3.929604133	1	1	1	1
78	P100005_DV_L_a	P100005_CT	T05_Opt_FPSGD2019	0.276	0.276	0.276	0.276	3.651462078	3.648454189	3.724331856	3.674749374	1	1	1	1
79	P100005_DV_R_a	P100005_CT	T00_Opt_ACIR2016	7.369833333	7.369833333	7.369833333	7.369833333	13.80001187	13.78705192	13.637357	13.7414736	1	1	1	1
80	P100005_DV_R_a	P100005_CT	T01_Opt_ACIR2017	0.303666667	0.303666667	0.303666667	0.303666667	3.58823204	3.651607037	3.648483992	3.629441023	1	1	1	1
81	P100005_DV_R_a	P100005_CT	T02_Opt_ACIR2020	0.297666667	0.297666667	0.297666667	0.297666667	3.483773947	3.551175833	3.570538998	3.535162926	1	1	1	1
82	P100005_DV_R_a	P100005_CT	T03_Opt_ASGD2009	22.87416667	22.87416667	22.87416667	22.87416667	5.663173199	5.538089991	5.702336073	5.634533087	1	1	1	1
83	P100005_DV_R_a	P100005_CT	T04_Opt_FASGD2015	62.748	62.748	62.748	62.748	3.708030939	3.687222958	3.676696062	3.690649986	1	1	1	1
84	P100005_DV_R_a	P100005_CT	T05_Opt_FPSGD2019	99999999999	99999999999	99999999999	99999999999	-1	-1	-1	-1	0	0	0	0
85	P100005_MR	P100005_CT	T00_Opt_ACIR2016	0.438333333	0.438333333	0.438333333	0.438333333	5.993267059	5.45362711	5.485015869	5.643970013	1	1	1	1
86	P100005_MR	P100005_CT	T01_Opt_ACIR2017	0.4475	0.4475	0.4475	0.4475	3.046772957	3.147699118	3.507429123	3.233967066	1	1	1	1
87	P100005_MR	P100005_CT	T02_Opt_ACIR2020	0.473	0.473	0.473	0.473	3.529257059	3.218822002	3.5300138	3.426030954	1	1	1	1
88	P100005_MR	P100005_CT	T03_Opt_ASGD2009	0.438333333	0.438333333	0.438333333	0.438333333	5.948500872	5.659343004	5.998387098	5.868743658	1	1	1	1
89	P100005_MR	P100005_CT	T04_Opt_FASGD2015	0.4245	0.4245	0.4245	0.4245	3.07268405	2.983276844	2.909020185	2.988327026	1	1	1	1
90	P100005_MR	P100005_CT	T05_Opt_FPSGD2019	3.663	3.663	3.663	3.663	3.462743998	3.102709055	3.293097019	3.286183357	1	1	1	1
91	P100005_DV_L_a	P100005_MR	T00_Opt_ACIR2016	5.5625	5.5625	5.5625	5.5625	14.00624084	13.94813299	13.86816001	13.94084462	1	1	1	1
92	P100005_DV_L_a	P100005_MR	T01_Opt_ACIR2017	0.3745	0.3745	0.3745	0.3745	3.562803984	3.601112127	3.52642107	3.563445727	1	1	1	1
93	P100005_DV_L_a	P100005_MR	T02_Opt_ACIR2020	0.356833333	0.356833333	0.356833333	0.356833333	3.690471888	3.731099129	3.72400403	3.715191682	1	1	1	1
94	P100005_DV_L_a	P100005_MR	T03_Opt_ASGD2009	14.0455	14.0455	14.0455	14.0455	5.593253851	5.523587942	5.518495083	5.545112292	1	1	1	1
95	P100005_DV_L_a	P100005_MR	T04_Opt_FASGD2015	5.672166667	5.672166667	5.672166667	5.672166667	3.909110069	3.883551836	3.910428047	3.901029984	1	1	1	1
96	P100005_DV_L_a	P100005_MR	T05_Opt_FPSGD2019	0.388166667	0.388166667	0.388166667	0.388166667	3.634442091	3.638690948	3.597546101	3.623559713	1	1	1	1
97	P100005_DV_R_a	P100005_MR	T00_Opt_ACIR2016	11.34733333	11.34733333	11.34733333	11.34733333	14.443928	14.08176303	14.04352713	14.18973939	1	1	1	1
98	P100005_DV_R_a	P100005_MR	T01_Opt_ACIR2017	0.2535	0.2535	0.2535	0.2535	3.52461791	3.51487112	3.522299051	3.520596027	1	1	1	1
99	P100005_DV_R_a	P100005_MR	T02_Opt_ACIR2020	0.215333333	0.215333333	0.215333333	0.215333333	3.729957819	3.639016867	3.609646082	3.659540256	1	1	1	1
100	P100005_DV_R_a	P100005_MR	T03_Opt_ASGD2009	17.0235	17.0235	17.0235	17.0235	5.682559967	5.596678972	5.739464998	5.672901313	1	1	1	1
101	P100005_DV_R_a	P100005_MR	T04_Opt_FASGD2015	0.399833333	0.399833333	0.399833333	0.399833333	3.822374105	3.856473923	3.861854076	3.846900702	1	1	1	1
102	P100005_DV_R_a	P100005_MR	T05_Opt_FPSGD2019	0.253833333	0.253833333	0.253833333	0.253833333	3.876192093	3.630368948	3.661060095	3.722540379	1	1	1	1
103	P100006_DV_R_a	P100006_CT	T00_Opt_ACIR2016	0.225333333	0.225333333	0.225333333	0.225333333	14.32410002	13.77092385	13.40725398	13.83409262	1	1	1	1
104	P100006_DV_R_a	P100006_CT	T01_Opt_ACIR2017	0.230833333	0.230833333	0.230833333	0.230833333	3.771846056	4.983681917	3.723267078	4.159598351	1	1	1	1
105	P100006_DV_R_a	P100006_CT	T02_Opt_ACIR2020	0.205833333	0.205833333	0.205833333	0.205833333	3.845974922	3.823519945	3.840139151	3.836544673	1	1	1	1
106	P100006_DV_R_a	P100006_CT	T03_Opt_ASGD2009	20.05183333	20.05183333	20.05183333	20.05183333	5.874107838	5.765407801	5.846390963	5.828635534	1	1	1	1
107	P100006_DV_R_a	P100006_CT	T04_Opt_FASGD2015	0.584333333	0.584333333	0.584333333	0.584333333	3.655666828	3.625653982	3.681749821	3.654356877	1	1	1	1
108	P100006_DV_R_a	P100006_CT	T05_Opt_FPSGD2019	0.442166667	0.442166667	0.442166667	0.442166667	3.882393122	3.78091383	3.831578016	3.831628323	1	1	1	1
109	P100006_MR	P100006_CT	T00_Opt_ACIR2016	13.79466667	13.79466667	13.79466667	13.79466667	6.061079979	5.381206989	5.211006165	5.551097711	1	1	1	1
110	P100006_MR	P100006_CT	T01_Opt_ACIR2017	0.250833333	0.250833333	0.250833333	0.250833333	3.354983807	2.974195957	2.65772295	2.995634238	1	1	1	1
111	P100006_MR	P100006_CT	T02_Opt_ACIR2020	0.258	0.258	0.258	0.258	3.159340858	2.549156189	2.586873055	2.765123367	1	1	1	1
112	P100006_MR	P100006_CT	T03_Opt_ASGD2009	13.79466667	13.79466667	13.79466667	13.79466667	5.883378029	5.565043211	5.323042154	5.590487798	1	1	1	1
113	P100006_MR	P100006_CT	T04_Opt_FASGD2015	0.228	0.228	0.228	0.228	3.403347969	3.305063963	2.734375954	3.147595962	1	1	1	1
114	P100006_MR	P100006_CT	T05_Opt_FPSGD2019	1.354666667	1.354666667	1.354666667	1.354666667	3.073992014	3.492883921	2.800493002	3.122456312	1	1	1	1
115	P100006_DV_R_a	P100006_MR	T00_Opt_ACIR2016	34.08216667	34.08216667	34.08216667	34.08216667	17.41749501	16.3429451	16.62680316	16.79574776	1	1	1	1
116	P100006_DV_R_a	P100006_MR	T01_Opt_ACIR2017	0.7435	0.7435	0.7435	0.7435	3.753107071	3.807203054	3.711395979	3.757235368	1	1	1	1
117	P100006_DV_R_a	P100006_MR	T02_Opt_ACIR2020	1.0055	1.0055	1.0055	1.0055	3.883005857	3.848304033	3.921027184	3.884112358	1	1	1	1
118	P100006_DV_R_a	P100006_MR	T03_Opt_ASGD2009	13.8645	13.8645	13.8645	13.8645	5.894219875	5.793986082	5.832137108	5.840114355	1	1	1	1
119	P100006_DV_R_a	P100006_MR	T04_Opt_FASGD2015	0.6225	0.6225	0.6225	0.6225	3.934998035	3.933595181	3.939522982	3.936038733	1	1	1	1
120	P100006_DV_R_a	P100006_MR	T05_Opt_FPSGD2019	0.667666667	0.667666667	0.667666667	0.667666667	3.712285042	3.75585103	3.813926935	3.760687669	1	1	1	1
121	P100007_DV_R_a	P100007_CT	T00_Opt_ACIR2016	0.5835	0.5835	0.5835	0.5835	13.30924606	13.20243597	12.8999269	13.13720298	1	1	1	1
122	P100007_DV_R_a	P100007_CT	T01_Opt_ACIR2017	0.511666667	0.511666667	0.511666667	0.511666667	2.822533846	2.786205053	2.66673708	2.758491993	1	1	1	1
123	P100007_DV_R_a	P100007_CT	T02_Opt_ACIR2020	0.570333333	0.570333333	0.570333333	0.570333333	2.777199984	2.808293819	2.827371836	2.804288546	1	1	1	1
124	P100007_DV_R_a	P100007_CT	T03_Opt_ASGD2009	18.77666667	18.77666667	18.77666667	18.77666667	5.391967058	5.064730883	5.021309137	5.159335693	1	1	1	1
125	P100007_DV_R_a	P100007_CT	T04_Opt_FASGD2015	3.233	3.233	3.233	3.233	3.137928963	3.036032915	3.034701109	3.069554329	1	1	1	1
126	P100007_DV_R_a	P100007_CT	T05_Opt_FPSGD2019	0.4985	0.4985	0.4985	0.4985	2.772943974	2.753976107	2.822094202	2.783004761	1	1	1	1
127	P100007_MR	P100007_CT	T00_Opt_ACIR2016	0.544333333	0.544333333	0.544333333	0.544333333	6.609874964	5.429105997	5.393019915	5.810666958	1	1	1	1
128	P100007_MR	P100007_CT	T01_Opt_ACIR2017	0.5965	0.5965	0.5965	0.5965	3.804700851	3.829323053	3.548465967	3.727496624	1	1	1	1
129	P100007_MR	P100007_CT	T02_Opt_ACIR2020	0.564833333	0.564833333	0.564833333	0.564833333	3.650919914	3.087600231	3.054809093	3.26444308	1	1	1	1
130	P100007_MR	P100007_CT	T03_Opt_ASGD2009	0.544333333	0.544333333	0.544333333	0.544333333	6.305912972	6.409698963	5.563606977	6.093072971	1	1	1	1
131	P100007_MR	P100007_CT	T04_Opt_FASGD2015	2.165666667	2.165666667	2.165666667	2.165666667	3.79569602	3.826683998	3.459276915	3.693885644	1	1	1	1
132	P100007_MR	P100007_CT	T05_Opt_FPSGD2019	99999999999	99999999999	99999999999	99999999999	-1	-1	-1	-1	0	0	0	0
133	P100007_DV_R_a	P100007_MR	T00_Opt_ACIR2016	18.729	18.729	18.729	18.729	15.20456409	14.86070895	14.83436298	14.96654534	1	1	1	1
134	P100007_DV_R_a	P100007_MR	T01_Opt_ACIR2017	0.1015	0.1015	0.1015	0.1015	2.696450949	2.722912788	2.717586041	2.712316593	1	1	1	1
135	P100007_DV_R_a	P100007_MR	T02_Opt_ACIR2020	0.139	0.139	0.139	0.139	2.843791962	2.866611004	2.898287058	2.869563341	1	1	1	1
136	P100007_DV_R_a	P100007_MR	T03_Opt_ASGD2009	15.48016667	15.48016667	15.48016667	15.48016667	5.197028875	5.021841049	4.990371943	5.069747289	1	1	1	1
137	P100007_DV_R_a	P100007_MR	T04_Opt_FASGD2015	0.1235	0.1235	0.1235	0.1235	3.154938936	3.020190001	3.125002861	3.100043933	1	1	1	1
138	P100007_DV_R_a	P100007_MR	T05_Opt_FPSGD2019	1.475333333	1.475333333	1.475333333	1.475333333	2.729418039	2.74746418	2.794553041	2.757145087	1	1	1	1
139	P100008_DV_L_a	P100008_MR	T00_Opt_ACIR2016	34.46883333	34.46883333	34.46883333	34.46883333	13.50108385	13.13106608	13.01324201	13.21513065	1	1	1	1
140	P100008_DV_L_a	P100008_MR	T01_Opt_ACIR2017	0.6735	0.6735	0.6735	0.6735	2.562556982	2.685495138	2.627501011	2.625184377	1	1	1	1
141	P100008_DV_L_a	P100008_MR	T02_Opt_ACIR2020	0.573	0.573	0.573	0.573	2.72665	2.694547892	2.730365038	2.717187643	1	1	1	1
142	P100008_DV_L_a	P100008_MR	T03_Opt_ASGD2009	16.72866667	16.72866667	16.72866667	16.72866667	5.052272081	4.968396187	5.053113222	5.02459383	1	1	1	1
143	P100008_DV_L_a	P100008_MR	T04_Opt_FASGD2015	4.599	4.599	4.599	4.599	2.597472191	2.590851069	2.613810062	2.600711107	1	1	1	1
144	P100008_DV_L_a	P100008_MR	T05_Opt_FPSGD2019	2.126666667	2.126666667	2.126666667	2.126666667	2.626003981	2.633918047	2.64716506	2.635695696	1	1	1	1
145	P100009_DV_L_a	P100009_CT	T00_Opt_ACIR2016	2.545333333	2.545333333	2.545333333	2.545333333	14.50345802	14.30448699	14.27824211	14.36206237	1	1	1	1
146	P100009_DV_L_a	P100009_CT	T01_Opt_ACIR2017	0.504	0.504	0.504	0.504	3.75620389	3.788385868	3.776098967	3.773562908	1	1	1	1
147	P100009_DV_L_a	P100009_CT	T02_Opt_ACIR2020	0.5035	0.5035	0.5035	0.5035	3.923485994	3.943750143	3.94566679	3.937634309	1	1	1	1
148	P100009_DV_L_a	P100009_CT	T03_Opt_ASGD2009	22.79	22.79	22.79	22.79	5.803428888	5.721044064	5.773683071	5.766052008	1	1	1	1
149	P100009_DV_L_a	P100009_CT	T04_Opt_FASGD2015	0.4635	0.4635	0.4635	0.4635	3.762202024	3.727622032	3.773577929	3.754467328	1	1	1	1
150	P100009_DV_L_a	P100009_CT	T05_Opt_FPSGD2019	0.587166667	0.587166667	0.587166667	0.587166667	3.845841885	3.898972988	3.905079126	3.883298	1	1	1	1
151	P100009_DV_R_a	P100009_CT	T00_Opt_ACIR2016	3.8715	3.8715	3.8715	3.8715	14.49305892	14.36103606	14.18378997	14.34596165	1	1	1	1
152	P100009_DV_R_a	P100009_CT	T01_Opt_ACIR2017	0.333166667	0.333166667	0.333166667	0.333166667	3.803511143	3.748559952	3.72866106	3.760244052	1	1	1	1
153	P100009_DV_R_a	P100009_CT	T02_Opt_ACIR2020	0.2945	0.2945	0.2945	0.2945	3.808091879	3.758676052	3.761463881	3.776077271	1	1	1	1
154	P100009_DV_R_a	P100009_CT	T03_Opt_ASGD2009	25.56766667	25.56766667	25.56766667	25.56766667	5.882666111	5.730184078	5.711464882	5.77477169	1	1	1	1
155	P100009_DV_R_a	P100009_CT	T04_Opt_FASGD2015	0.276333333	0.276333333	0.276333333	0.276333333	4.137006044	4.172760963	4.048719168	4.119495392	1	1	1	1
156	P100009_DV_R_a	P100009_CT	T05_Opt_FPSGD2019	0.3405	0.3405	0.3405	0.3405	3.833281994	3.864036798	3.840754986	3.846024593	1	1	1	1
157	P100009_MR	P100009_CT	T00_Opt_ACIR2016	4.68	4.68	4.68	4.68	7.252104044	6.763145924	5.966181993	6.66047732	1	1	1	1
158	P100009_MR	P100009_CT	T01_Opt_ACIR2017	0.348166667	0.348166667	0.348166667	0.348166667	4.255152941	4.712948084	4.344228029	4.437443018	1	1	1	1
159	P100009_MR	P100009_CT	T02_Opt_ACIR2020	0.338333333	0.338333333	0.338333333	0.338333333	4.243381023	4.686074018	3.727551222	4.219002088	1	1	1	1
160	P100009_MR	P100009_CT	T03_Opt_ASGD2009	4.68	4.68	4.68	4.68	7.422747135	6.690870047	6.271914959	6.79517738	1	1	1	1
161	P100009_MR	P100009_CT	T04_Opt_FASGD2015	0.489833333	0.489833333	0.489833333	0.489833333	4.622808933	4.283813	4.343904018	4.416841984	1	1	1	1
162	P100009_MR	P100009_CT	T05_Opt_FPSGD2019	0.406666667	0.406666667	0.406666667	0.406666667	4.695417881	4.751248837	3.802806854	4.416491191	1	1	1	1
163	P100009_DV_L_a	P100009_MR	T00_Opt_ACIR2016	4.676666667	4.676666667	4.676666667	4.676666667	15.51391602	14.81120396	14.98048282	15.1018676	1	1	1	1
164	P100009_DV_L_a	P100009_MR	T01_Opt_ACIR2017	0.58	0.58	0.58	0.58	3.900645971	3.875617981	3.868210077	3.881491343	1	1	1	1
165	P100009_DV_L_a	P100009_MR	T02_Opt_ACIR2020	0.624	0.624	0.624	0.624	3.840864182	3.790167093	3.94560194	3.858877738	1	1	1	1
166	P100009_DV_L_a	P100009_MR	T03_Opt_ASGD2009	18.70783333	18.70783333	18.70783333	18.70783333	5.868527889	5.737713099	5.821630001	5.80929033	1	1	1	1
167	P100009_DV_L_a	P100009_MR	T04_Opt_FASGD2015	0.7025	0.7025	0.7025	0.7025	3.815774918	3.825986862	3.903156996	3.848306259	1	1	1	1
168	P100009_DV_L_a	P100009_MR	T05_Opt_FPSGD2019	99999999999	99999999999	99999999999	99999999999	-1	-1	-1	-1	0	0	0	0
169	P100009_DV_R_a	P100009_MR	T00_Opt_ACIR2016	10.28116667	10.28116667	10.28116667	10.28116667	15.21236396	14.97027802	15.07037091	15.08433763	1	1	1	1
170	P100009_DV_R_a	P100009_MR	T01_Opt_ACIR2017	0.4065	0.4065	0.4065	0.4065	3.885733128	3.871266127	3.995268106	3.917422454	1	1	1	1
171	P100009_DV_R_a	P100009_MR	T02_Opt_ACIR2020	2.124333333	2.124333333	2.124333333	2.124333333	4.110204935	4.05221796	4.095376968	4.085933288	1	1	1	1
172	P100009_DV_R_a	P100009_MR	T03_Opt_ASGD2009	19.173	19.173	19.173	19.173	5.91157198	5.700695038	5.705086946	5.772451321	1	1	1	1
173	P100009_DV_R_a	P100009_MR	T04_Opt_FASGD2015	0.644166667	0.644166667	0.644166667	0.644166667	3.84850812	3.813533783	3.872635841	3.844892581	1	1	1	1
174	P100009_DV_R_a	P100009_MR	T05_Opt_FPSGD2019	1.9445	1.9445	1.9445	1.9445	4.00571394	3.97004199	3.910447121	3.962067684	1	1	1	1
175	P100010_DV_L_b	P100010_DV_L_a	T00_Opt_ACIR2016	1.789666667	1.789666667	1.789666667	1.789666667	20.62863302	20.38207006	19.9006629	20.30378866	1	1	1	1
176	P100010_DV_L_b	P100010_DV_L_a	T01_Opt_ACIR2017	0.271833333	0.271833333	0.271833333	0.271833333	6.921952009	6.907051086	7.198642015	7.009215037	1	1	1	1
177	P100010_DV_L_b	P100010_DV_L_a	T02_Opt_ACIR2020	0.2895	0.2895	0.2895	0.2895	6.881554127	6.911771059	7.181782961	6.991702716	1	1	1	1
178	P100010_DV_L_b	P100010_DV_L_a	T03_Opt_ASGD2009	1.828833333	1.828833333	1.828833333	1.828833333	8.00523901	7.825555086	7.916833162	7.915875753	1	1	1	1
179	P100010_DV_L_b	P100010_DV_L_a	T04_Opt_FASGD2015	0.233666667	0.233666667	0.233666667	0.233666667	6.784260988	6.911956072	7.093472958	6.929896673	1	1	1	1
180	P100010_DV_L_b	P100010_DV_L_a	T05_Opt_FPSGD2019	0.390666667	0.390666667	0.390666667	0.390666667	7.050256014	7.047827959	7.201426983	7.099836985	1	1	1	1
181	P100010_DV_L_a	P100010_MR	T00_Opt_ACIR2016	15.57833333	15.57833333	15.57833333	15.57833333	16.43288779	16.1256299	16.22386003	16.26079257	1	1	1	1
182	P100010_DV_L_a	P100010_MR	T01_Opt_ACIR2017	0.461	0.461	0.461	0.461	4.431258917	5.216756105	4.587240934	4.745085319	1	1	1	1
183	P100010_DV_L_a	P100010_MR	T02_Opt_ACIR2020	0.437333333	0.437333333	0.437333333	0.437333333	4.399040937	4.399439096	4.584244013	4.460908016	1	1	1	1
184	P100010_DV_L_a	P100010_MR	T03_Opt_ASGD2009	22.50883333	22.50883333	22.50883333	22.50883333	6.237759113	6.12866497	6.156478882	6.174300989	1	1	1	1
185	P100010_DV_L_a	P100010_MR	T04_Opt_FASGD2015	0.362166667	0.362166667	0.362166667	0.362166667	4.336513042	4.349231958	4.453088045	4.379611015	1	1	1	1
186	P100010_DV_L_a	P100010_MR	T05_Opt_FPSGD2019	1.261833333	1.261833333	1.261833333	1.261833333	4.484411001	4.465152979	4.619597912	4.523053964	1	1	1	1
187	P100010_DV_L_b	P100010_MR	T00_Opt_ACIR2016	15.952	15.952	15.952	15.952	17.11866593	16.8997221	17.18181109	17.06673304	1	1	1	1
188	P100010_DV_L_b	P100010_MR	T01_Opt_ACIR2017	0.412333333	0.412333333	0.412333333	0.412333333	5.392346859	5.383073807	5.602758884	5.459393183	1	1	1	1
189	P100010_DV_L_b	P100010_MR	T02_Opt_ACIR2020	0.426833333	0.426833333	0.426833333	0.426833333	5.544327974	5.630961895	5.749953985	5.641747952	1	1	1	1
190	P100010_DV_L_b	P100010_MR	T03_Opt_ASGD2009	21.34583333	21.34583333	21.34583333	21.34583333	7.111408949	6.945106983	7.015727043	7.024080992	1	1	1	1
191	P100010_DV_L_b	P100010_MR	T04_Opt_FASGD2015	1.857166667	1.857166667	1.857166667	1.857166667	5.620580912	5.569519997	5.769492865	5.653197924	1	1	1	1
192	P100010_DV_L_b	P100010_MR	T05_Opt_FPSGD2019	0.4135	0.4135	0.4135	0.4135	5.553730965	5.502938986	5.704605103	5.587091684	1	1	1	1
193	P100011_DV_R_b	P100011_DV_R_a	T00_Opt_ACIR2016	9.0155	9.0155	9.0155	9.0155	14.54691601	14.47204709	14.31407189	14.444345	1	1	1	1
194	P100011_DV_R_b	P100011_DV_R_a	T01_Opt_ACIR2017	0.289	0.289	0.289	0.289	5.169352055	4.914692879	5.062239885	5.048761606	1	1	1	1
195	P100011_DV_R_b	P100011_DV_R_a	T02_Opt_ACIR2020	0.272833333	0.272833333	0.272833333	0.272833333	5.033668041	4.842609882	4.966922045	4.947733323	1	1	1	1
196	P100011_DV_R_b	P100011_DV_R_a	T03_Opt_ASGD2009	0.463666667	0.463666667	0.463666667	0.463666667	7.416755915	7.007668018	6.830523014	7.084982316	1	1	1	1
197	P100011_DV_R_b	P100011_DV_R_a	T04_Opt_FASGD2015	2.4225	2.4225	2.4225	2.4225	5.414709806	5.213670015	5.396748066	5.341709296	1	1	1	1
198	P100011_DV_R_b	P100011_DV_R_a	T05_Opt_FPSGD2019	0.308666667	0.308666667	0.308666667	0.308666667	5.137092113	5.03983593	5.148746967	5.108558337	1	1	1	1
199	P100011_DV_R_a	P100011_MR	T00_Opt_ACIR2016	16.40266667	16.40266667	16.40266667	16.40266667	15.68409014	15.29466105	15.21716189	15.39863769	1	1	1	1
200	P100011_DV_R_a	P100011_MR	T01_Opt_ACIR2017	0.106666667	0.106666667	0.106666667	0.106666667	3.860514879	3.737591982	3.75690794	3.785004934	1	1	1	1
201	P100011_DV_R_a	P100011_MR	T02_Opt_ACIR2020	0.210833333	0.210833333	0.210833333	0.210833333	3.947335958	3.806780815	3.874775887	3.876297553	1	1	1	1
202	P100011_DV_R_a	P100011_MR	T03_Opt_ASGD2009	20.42433333	20.42433333	20.42433333	20.42433333	5.823750973	5.51526618	5.60511899	5.648045381	1	1	1	1
203	P100011_DV_R_a	P100011_MR	T04_Opt_FASGD2015	0.171166667	0.171166667	0.171166667	0.171166667	3.65575099	3.647929907	3.669827938	3.657836278	1	1	1	1
204	P100011_DV_R_a	P100011_MR	T05_Opt_FPSGD2019	99999999999	99999999999	99999999999	99999999999	-1	-1	-1	-1	0	0	0	0
205	P100011_DV_R_b	P100011_MR	T00_Opt_ACIR2016	25.43766667	25.43766667	25.43766667	25.43766667	16.17690206	15.56881189	15.59060192	15.77877196	1	1	1	1
206	P100011_DV_R_b	P100011_MR	T01_Opt_ACIR2017	0.216166667	0.216166667	0.216166667	0.216166667	4.504535913	4.373625994	4.415520906	4.431227605	1	1	1	1
207	P100011_DV_R_b	P100011_MR	T02_Opt_ACIR2020	0.2155	0.2155	0.2155	0.2155	4.570574999	4.411594868	4.512660027	4.498276631	1	1	1	1
208	P100011_DV_R_b	P100011_MR	T03_Opt_ASGD2009	14.54066667	14.54066667	14.54066667	14.54066667	6.496412039	6.079128027	6.236568928	6.270702998	1	1	1	1
209	P100011_DV_R_b	P100011_MR	T04_Opt_FASGD2015	0.180666667	0.180666667	0.180666667	0.180666667	4.79933691	4.699970007	4.760025024	4.753110647	1	1	1	1
210	P100011_DV_R_b	P100011_MR	T05_Opt_FPSGD2019	0.200166667	0.200166667	0.200166667	0.200166667	4.556092024	4.418731928	4.490327835	4.488383929	1	1	1	1
211	P100012_DV_L_b	P100012_DV_L_a	T00_Opt_ACIR2016	13.0315	13.0315	13.0315	13.0315	17.61903095	17.79351521	17.57298613	17.66184409	1	1	1	1
212	P100012_DV_L_b	P100012_DV_L_a	T01_Opt_ACIR2017	0.284166667	0.284166667	0.284166667	0.284166667	6.165575027	6.08494997	6.123567104	6.124697367	1	1	1	1
213	P100012_DV_L_b	P100012_DV_L_a	T02_Opt_ACIR2020	0.2745	0.2745	0.2745	0.2745	6.061320066	5.971780062	6.115664005	6.049588044	1	1	1	1
214	P100012_DV_L_b	P100012_DV_L_a	T03_Opt_ASGD2009	5.340333333	5.340333333	5.340333333	5.340333333	7.758565187	7.611915112	7.484282017	7.618254105	1	1	1	1
215	P100012_DV_L_b	P100012_DV_L_a	T04_Opt_FASGD2015	0.321333333	0.321333333	0.321333333	0.321333333	6.425652027	6.275366068	6.432257175	6.377758423	1	1	1	1
216	P100012_DV_L_b	P100012_DV_L_a	T05_Opt_FPSGD2019	1.913166667	1.913166667	1.913166667	1.913166667	6.186275959	6.115693808	6.247309208	6.183092992	1	1	1	1
217	P100012_DV_L_a	P100012_MR	T00_Opt_ACIR2016	10.0375	10.0375	10.0375	10.0375	16.17914701	15.54647589	15.588485	15.7713693	1	1	1	1
218	P100012_DV_L_a	P100012_MR	T01_Opt_ACIR2017	0.201166667	0.201166667	0.201166667	0.201166667	3.895438194	3.781606913	3.730854034	3.802633047	1	1	1	1
219	P100012_DV_L_a	P100012_MR	T02_Opt_ACIR2020	0.154	0.154	0.154	0.154	3.807740927	3.771618128	3.860646963	3.813335339	1	1	1	1
220	P100012_DV_L_a	P100012_MR	T03_Opt_ASGD2009	16.923	16.923	16.923	16.923	5.685046911	5.604665995	6.302487135	5.86406668	1	1	1	1
221	P100012_DV_L_a	P100012_MR	T04_Opt_FASGD2015	0.641	0.641	0.641	0.641	3.765740156	3.741041183	4.307444096	3.938075145	1	1	1	1
222	P100012_DV_L_a	P100012_MR	T05_Opt_FPSGD2019	0.188666667	0.188666667	0.188666667	0.188666667	3.825652123	3.701963186	4.260929108	3.929514805	1	1	1	1
223	P100012_DV_L_b	P100012_MR	T00_Opt_ACIR2016	17.696	17.696	17.696	17.696	17.96316409	16.77807307	20.27527404	18.33883707	1	1	1	1
224	P100012_DV_L_b	P100012_MR	T01_Opt_ACIR2017	0.097166667	0.097166667	0.097166667	0.097166667	5.585245132	5.548403978	5.704718828	5.612789313	1	1	1	1
225	P100012_DV_L_b	P100012_MR	T02_Opt_ACIR2020	0.086666667	0.086666667	0.086666667	0.086666667	5.531169176	5.498633862	5.511025906	5.513609648	1	1	1	1
226	P100012_DV_L_b	P100012_MR	T03_Opt_ASGD2009	17.5005	17.5005	17.5005	17.5005	7.148020983	6.993770838	7.125422001	7.089071274	1	1	1	1
227	P100012_DV_L_b	P100012_MR	T04_Opt_FASGD2015	0.110333333	0.110333333	0.110333333	0.110333333	5.87800312	5.85168004	6.048804998	5.92616272	1	1	1	1
228	P100012_DV_L_b	P100012_MR	T05_Opt_FPSGD2019	0.087666667	0.087666667	0.087666667	0.087666667	5.68355608	5.605803013	5.826497078	5.70528539	1	1	1	1
229	P100013_DV_L_b	P100013_DV_L_a	T00_Opt_ACIR2016	1.522	1.522	1.522	1.522	15.17860603	15.28944802	15.37987614	15.2826434	1	1	1	1
230	P100013_DV_L_b	P100013_DV_L_a	T01_Opt_ACIR2017	0.336333333	0.336333333	0.336333333	0.336333333	5.735548019	5.641830921	5.914768934	5.764049292	1	1	1	1
231	P100013_DV_L_b	P100013_DV_L_a	T02_Opt_ACIR2020	0.343	0.343	0.343	0.343	5.717298031	5.602313995	6.021744013	5.780452013	1	1	1	1
232	P100013_DV_L_b	P100013_DV_L_a	T03_Opt_ASGD2009	2.2425	2.2425	2.2425	2.2425	6.938732862	6.595587969	7.206110954	6.913477262	1	1	1	1
233	P100013_DV_L_b	P100013_DV_L_a	T04_Opt_FASGD2015	6.362833333	6.362833333	6.362833333	6.362833333	5.924567938	5.881832838	6.331577063	6.045992613	1	1	1	1
234	P100013_DV_L_b	P100013_DV_L_a	T05_Opt_FPSGD2019	0.324833333	0.324833333	0.324833333	0.324833333	5.729582787	5.642866135	6.06434989	5.81226627	1	1	1	1
235	P100013_DV_L_a	P100013_MR	T00_Opt_ACIR2016	15.74066667	15.74066667	15.74066667	15.74066667	17.7286129	17.4952569	19.2022469	18.1420389	1	1	1	1
236	P100013_DV_L_a	P100013_MR	T01_Opt_ACIR2017	0.230666667	0.230666667	0.230666667	0.230666667	4.512652874	4.302911043	4.652099133	4.489221017	1	1	1	1
237	P100013_DV_L_a	P100013_MR	T02_Opt_ACIR2020	0.285166667	0.285166667	0.285166667	0.285166667	4.319378853	4.189125061	4.654044867	4.38751626	1	1	1	1
238	P100013_DV_L_a	P100013_MR	T03_Opt_ASGD2009	20.64016667	20.64016667	20.64016667	20.64016667	6.21292901	6.108889103	6.763029814	6.361615976	1	1	1	1
239	P100013_DV_L_a	P100013_MR	T04_Opt_FASGD2015	0.250666667	0.250666667	0.250666667	0.250666667	4.758111954	4.618937016	5.093379974	4.823476315	1	1	1	1
240	P100013_DV_L_a	P100013_MR	T05_Opt_FPSGD2019	0.4755	0.4755	0.4755	0.4755	4.490128994	4.383134842	4.823190928	4.565484921	1	1	1	1
241	P100013_DV_L_b	P100013_MR	T00_Opt_ACIR2016	13.583	13.583	13.583	13.583	17.61856318	17.39653087	19.86918902	18.29476102	1	1	1	1
242	P100013_DV_L_b	P100013_MR	T01_Opt_ACIR2017	0.305833333	0.305833333	0.305833333	0.305833333	4.232239008	4.145423889	4.487282991	4.288315296	1	1	1	1
243	P100013_DV_L_b	P100013_MR	T02_Opt_ACIR2020	0.319166667	0.319166667	0.319166667	0.319166667	4.369303942	4.214431047	4.593527079	4.392420689	1	1	1	1
244	P100013_DV_L_b	P100013_MR	T03_Opt_ASGD2009	16.59683333	16.59683333	16.59683333	16.59683333	6.194349051	6.008345127	6.293715	6.165469726	1	1	1	1
245	P100013_DV_L_b	P100013_MR	T04_Opt_FASGD2015	3.077	3.077	3.077	3.077	4.478688955	4.327797174	4.755564928	4.520683686	1	1	1	1
246	P100013_DV_L_b	P100013_MR	T05_Opt_FPSGD2019	0.295	0.295	0.295	0.295	4.290281057	4.156283855	4.511445045	4.319336653	1	1	1	1
247	P100013_DV_R_b	P100013_DV_R_a	T00_Opt_ACIR2016	6.9165	6.9165	6.9165	6.9165	13.75278997	13.86306787	14.27355099	13.96313628	1	1	1	1
248	P100013_DV_R_b	P100013_DV_R_a	T01_Opt_ACIR2017	0.570166667	0.570166667	0.570166667	0.570166667	4.860131979	4.751646042	5.194308043	4.935362021	1	1	1	1
249	P100013_DV_R_b	P100013_DV_R_a	T02_Opt_ACIR2020	0.578	0.578	0.578	0.578	4.845990896	4.799300909	5.278370142	4.974553982	1	1	1	1
250	P100013_DV_R_b	P100013_DV_R_a	T03_Opt_ASGD2009	6.893166667	6.893166667	6.893166667	6.893166667	6.909105062	6.752169132	7.025469065	6.895581086	1	1	1	1
251	P100013_DV_R_b	P100013_DV_R_a	T04_Opt_FASGD2015	0.567333333	0.567333333	0.567333333	0.567333333	5.131179094	5.119370937	5.490756035	5.247102022	1	1	1	1
252	P100013_DV_R_b	P100013_DV_R_a	T05_Opt_FPSGD2019	0.572666667	0.572666667	0.572666667	0.572666667	4.88072896	4.869102001	5.200754881	4.983528614	1	1	1	1
253	P100013_DV_R_a	P100013_MR	T00_Opt_ACIR2016	14.21666667	14.21666667	14.21666667	14.21666667	17.25365996	16.97825217	18.51094794	17.58095336	1	1	1	1
254	P100013_DV_R_a	P100013_MR	T01_Opt_ACIR2017	0.476166667	0.476166667	0.476166667	0.476166667	3.703496933	3.697458982	3.957345009	3.786100308	1	1	1	1
255	P100013_DV_R_a	P100013_MR	T02_Opt_ACIR2020	0.601666667	0.601666667	0.601666667	0.601666667	3.769649982	3.803900003	4.119266987	3.897605658	1	1	1	1
256	P100013_DV_R_a	P100013_MR	T03_Opt_ASGD2009	18.56883333	18.56883333	18.56883333	18.56883333	5.666996002	5.591419935	6.087990046	5.782135328	1	1	1	1
257	P100013_DV_R_a	P100013_MR	T04_Opt_FASGD2015	1.956	1.956	1.956	1.956	3.715068817	3.662455082	3.954975128	3.777499676	1	1	1	1
258	P100013_DV_R_a	P100013_MR	T05_Opt_FPSGD2019	0.474166667	0.474166667	0.474166667	0.474166667	3.71536088	3.717797041	4.056424141	3.829860687	1	1	1	1
259	P100013_DV_R_b	P100013_MR	T00_Opt_ACIR2016	14.42933333	14.42933333	14.42933333	14.42933333	17.38958597	17.4387362	18.8364861	17.88826942	1	1	1	1
260	P100013_DV_R_b	P100013_MR	T01_Opt_ACIR2017	0.351333333	0.351333333	0.351333333	0.351333333	4.25927496	4.028341055	4.46235013	4.249988715	1	1	1	1
261	P100013_DV_R_b	P100013_MR	T02_Opt_ACIR2020	0.363833333	0.363833333	0.363833333	0.363833333	4.31020093	4.205610037	4.445554972	4.320455313	1	1	1	1
262	P100013_DV_R_b	P100013_MR	T03_Opt_ASGD2009	17.81083333	17.81083333	17.81083333	17.81083333	5.989779949	5.945837975	6.432916164	6.122844696	1	1	1	1
263	P100013_DV_R_b	P100013_MR	T04_Opt_FASGD2015	0.367	0.367	0.367	0.367	4.080338955	4.025133848	4.320930004	4.142134269	1	1	1	1
264	P100013_DV_R_b	P100013_MR	T05_Opt_FPSGD2019	0.355666667	0.355666667	0.355666667	0.355666667	4.29052186	4.186127901	4.520449162	4.332366308	1	1	1	1
265	P100014_DV_L_b	P100014_DV_L_a	T00_Opt_ACIR2016	2.055166667	2.055166667	2.055166667	2.055166667	13.68113112	13.89523196	14.53587508	14.03741272	1	1	1	1
266	P100014_DV_L_b	P100014_DV_L_a	T01_Opt_ACIR2017	0.299166667	0.299166667	0.299166667	0.299166667	4.926120996	4.849520922	5.266673088	5.014105002	1	1	1	1
267	P100014_DV_L_b	P100014_DV_L_a	T02_Opt_ACIR2020	0.2905	0.2905	0.2905	0.2905	4.786244869	4.77797699	5.230381012	4.93153429	1	1	1	1
268	P100014_DV_L_b	P100014_DV_L_a	T03_Opt_ASGD2009	2.165833333	2.165833333	2.165833333	2.165833333	6.694106102	6.652276993	7.545259953	6.963881016	1	1	1	1
269	P100014_DV_L_b	P100014_DV_L_a	T04_Opt_FASGD2015	0.288333333	0.288333333	0.288333333	0.288333333	5.298382998	5.134203196	5.499428034	5.310671409	1	1	1	1
270	P100014_DV_L_b	P100014_DV_L_a	T05_Opt_FPSGD2019	0.279833333	0.279833333	0.279833333	0.279833333	4.951855898	4.974838972	5.32011795	5.08227094	1	1	1	1
271	P100014_DV_L_a	P100014_MR	T00_Opt_ACIR2016	10.79133333	10.79133333	10.79133333	10.79133333	16.70400786	15.60912204	17.54385304	16.61899432	1	1	1	1
272	P100014_DV_L_a	P100014_MR	T01_Opt_ACIR2017	0.542666667	0.542666667	0.542666667	0.542666667	3.878716946	3.738471985	4.071466923	3.896218618	1	1	1	1
273	P100014_DV_L_a	P100014_MR	T02_Opt_ACIR2020	0.572166667	0.572166667	0.572166667	0.572166667	4.012484074	3.753050089	4.205054998	3.990196387	1	1	1	1
274	P100014_DV_L_a	P100014_MR	T03_Opt_ASGD2009	22.74683333	22.74683333	22.74683333	22.74683333	5.994187117	5.575177908	6.128688097	5.899351041	1	1	1	1
275	P100014_DV_L_a	P100014_MR	T04_Opt_FASGD2015	0.540666667	0.540666667	0.540666667	0.540666667	3.840908051	3.714071989	4.100394964	3.885125001	1	1	1	1
276	P100014_DV_L_a	P100014_MR	T05_Opt_FPSGD2019	0.621333333	0.621333333	0.621333333	0.621333333	3.938755989	3.771649122	4.128206968	3.946204027	1	1	1	1
277	P100014_DV_L_b	P100014_MR	T00_Opt_ACIR2016	8.0255	8.0255	8.0255	8.0255	17.26358795	16.04197717	17.69581103	17.00045872	1	1	1	1
278	P100014_DV_L_b	P100014_MR	T01_Opt_ACIR2017	0.4795	0.4795	0.4795	0.4795	4.520042896	4.144319057	4.581321955	4.415227969	1	1	1	1
279	P100014_DV_L_b	P100014_MR	T02_Opt_ACIR2020	0.468	0.468	0.468	0.468	4.287914991	4.069258928	4.46737814	4.274850686	1	1	1	1
280	P100014_DV_L_b	P100014_MR	T03_Opt_ASGD2009	20.9145	20.9145	20.9145	20.9145	6.043444157	5.956035137	6.470353127	6.156610807	1	1	1	1
281	P100014_DV_L_b	P100014_MR	T04_Opt_FASGD2015	0.523333333	0.523333333	0.523333333	0.523333333	4.770552158	4.530369997	4.872827053	4.724583069	1	1	1	1
282	P100014_DV_L_b	P100014_MR	T05_Opt_FPSGD2019	1.925666667	1.925666667	1.925666667	1.925666667	4.456253052	4.180997849	4.60986495	4.415705283	1	1	1	1
283	P100015_DV_L_b	P100015_DV_L_a	T00_Opt_ACIR2016	3.556833333	3.556833333	3.556833333	3.556833333	15.70639896	15.07006192	15.50689816	15.42778635	1	1	1	1
284	P100015_DV_L_b	P100015_DV_L_a	T01_Opt_ACIR2017	0.348333333	0.348333333	0.348333333	0.348333333	5.51791811	5.444483042	5.947262049	5.6365544	1	1	1	1
285	P100015_DV_L_b	P100015_DV_L_a	T02_Opt_ACIR2020	0.389666667	0.389666667	0.389666667	0.389666667	5.772674084	5.466136932	5.93225193	5.723687649	1	1	1	1
286	P100015_DV_L_b	P100015_DV_L_a	T03_Opt_ASGD2009	3.509333333	3.509333333	3.509333333	3.509333333	7.10970211	6.889370203	7.660821915	7.219964743	1	1	1	1
287	P100015_DV_L_b	P100015_DV_L_a	T04_Opt_FASGD2015	2.388833333	2.388833333	2.388833333	2.388833333	5.890064001	5.681538105	6.123544931	5.898382346	1	1	1	1
288	P100015_DV_L_b	P100015_DV_L_a	T05_Opt_FPSGD2019	0.705333333	0.705333333	0.705333333	0.705333333	5.619122982	5.321211815	5.892686844	5.611007214	1	1	1	1
289	P100015_DV_L_a	P100015_MR	T00_Opt_ACIR2016	3.283166667	3.283166667	3.283166667	3.283166667	16.66848898	16.26645994	18.13476396	17.02323763	1	1	1	1
290	P100015_DV_L_a	P100015_MR	T01_Opt_ACIR2017	0.192833333	0.192833333	0.192833333	0.192833333	5.188996077	4.300189018	4.497608185	4.662264427	1	1	1	1
291	P100015_DV_L_a	P100015_MR	T02_Opt_ACIR2020	0.168833333	0.168833333	0.168833333	0.168833333	4.263305902	4.163892031	4.461829901	4.296342611	1	1	1	1
292	P100015_DV_L_a	P100015_MR	T03_Opt_ASGD2009	13.62016667	13.62016667	13.62016667	13.62016667	6.151618004	5.886536121	6.418144941	6.152099689	1	1	1	1
293	P100015_DV_L_a	P100015_MR	T04_Opt_FASGD2015	0.203833333	0.203833333	0.203833333	0.203833333	4.609479904	4.405023098	4.851305962	4.621936321	1	1	1	1
294	P100015_DV_L_a	P100015_MR	T05_Opt_FPSGD2019	0.2465	0.2465	0.2465	0.2465	4.334321976	4.152892113	4.498470068	4.328561385	1	1	1	1
295	P100015_DV_L_b	P100015_MR	T00_Opt_ACIR2016	4.640333333	4.640333333	4.640333333	4.640333333	16.56010795	16.22968721	18.06416893	16.95132136	1	1	1	1
296	P100015_DV_L_b	P100015_MR	T01_Opt_ACIR2017	0.363	0.363	0.363	0.363	4.441480875	4.002445936	4.529420853	4.324449221	1	1	1	1
297	P100015_DV_L_b	P100015_MR	T02_Opt_ACIR2020	0.345	0.345	0.345	0.345	4.327440023	4.023801088	4.347706079	4.232982397	1	1	1	1
298	P100015_DV_L_b	P100015_MR	T03_Opt_ASGD2009	16.21866667	16.21866667	16.21866667	16.21866667	6.042649984	5.889317989	6.497117043	6.143028339	1	1	1	1
299	P100015_DV_L_b	P100015_MR	T04_Opt_FASGD2015	1.611333333	1.611333333	1.611333333	1.611333333	4.48229599	4.181938887	4.495419025	4.386551301	1	1	1	1
300	P100015_DV_L_b	P100015_MR	T05_Opt_FPSGD2019	0.2535	0.2535	0.2535	0.2535	4.272837877	4.077242136	4.478992939	4.276357651	1	1	1	1
301	P100016_DV_L_b	P100016_DV_L_a	T00_Opt_ACIR2016	3.662	3.662	3.662	3.662	20.777143	20.45091486	21.38214707	20.87006831	1	1	1	1
302	P100016_DV_L_b	P100016_DV_L_a	T01_Opt_ACIR2017	0.365666667	0.365666667	0.365666667	0.365666667	7.057173967	7.069662809	7.561010122	7.2292823	1	1	1	1
303	P100016_DV_L_b	P100016_DV_L_a	T02_Opt_ACIR2020	0.373	0.373	0.373	0.373	7.152857065	6.993513107	7.503334999	7.216568391	1	1	1	1
304	P100016_DV_L_b	P100016_DV_L_a	T03_Opt_ASGD2009	3.814166667	3.814166667	3.814166667	3.814166667	8.156484127	7.851087093	8.67490387	8.227491697	1	1	1	1
305	P100016_DV_L_b	P100016_DV_L_a	T04_Opt_FASGD2015	0.415833333	0.415833333	0.415833333	0.415833333	7.401113033	7.328926086	7.762130022	7.497389714	1	1	1	1
306	P100016_DV_L_b	P100016_DV_L_a	T05_Opt_FPSGD2019	0.357666667	0.357666667	0.357666667	0.357666667	7.382360935	6.99930191	7.644696951	7.342119932	1	1	1	1
307	P100016_DV_L_a	P100016_MR	T00_Opt_ACIR2016	30.83316667	30.83316667	30.83316667	30.83316667	16.91025805	16.27047205	17.65559196	16.94544069	1	1	1	1
308	P100016_DV_L_a	P100016_MR	T01_Opt_ACIR2017	0.4035	0.4035	0.4035	0.4035	4.64932704	4.442600966	4.721564054	4.604497353	1	1	1	1
309	P100016_DV_L_a	P100016_MR	T02_Opt_ACIR2020	0.414833333	0.414833333	0.414833333	0.414833333	4.670899868	4.480482101	4.93064189	4.694007953	1	1	1	1
310	P100016_DV_L_a	P100016_MR	T03_Opt_ASGD2009	21.49683333	21.49683333	21.49683333	21.49683333	6.371933937	6.093688011	6.472929001	6.312850316	1	1	1	1
311	P100016_DV_L_a	P100016_MR	T04_Opt_FASGD2015	99999999999	99999999999	99999999999	99999999999	-1	-1	-1	-1	0	0	0	0
312	P100016_DV_L_a	P100016_MR	T05_Opt_FPSGD2019	0.439833333	0.439833333	0.439833333	0.439833333	4.575664997	4.483457088	4.808860779	4.622660955	1	1	1	1
313	P100016_DV_L_b	P100016_MR	T00_Opt_ACIR2016	49.78183333	49.78183333	49.78183333	49.78183333	17.29504609	16.95409989	18.29558897	17.51491165	1	1	1	1
314	P100016_DV_L_b	P100016_MR	T01_Opt_ACIR2017	0.445166667	0.445166667	0.445166667	0.445166667	5.75000906	5.578656912	5.821813107	5.716826359	1	1	1	1
315	P100016_DV_L_b	P100016_MR	T02_Opt_ACIR2020	0.437833333	0.437833333	0.437833333	0.437833333	5.841417074	5.658596992	5.928452015	5.809488694	1	1	1	1
316	P100016_DV_L_b	P100016_MR	T03_Opt_ASGD2009	18.8915	18.8915	18.8915	18.8915	6.971935987	6.904938936	7.307215929	7.061363618	1	1	1	1
317	P100016_DV_L_b	P100016_MR	T04_Opt_FASGD2015	3.605166667	3.605166667	3.605166667	3.605166667	6.080307007	5.774488926	6.198754787	6.01785024	1	1	1	1
318	P100016_DV_L_b	P100016_MR	T05_Opt_FPSGD2019	0.400333333	0.400333333	0.400333333	0.400333333	5.754879951	5.596359015	5.950189114	5.767142693	1	1	1	1
319	P100017_DV_R_b	P100017_DV_R_a	T00_Opt_ACIR2016	6.085666667	6.085666667	6.085666667	6.085666667	20.61273098	20.611691	21.11297297	20.77913165	1	1	1	1
320	P100017_DV_R_b	P100017_DV_R_a	T01_Opt_ACIR2017	0.3565	0.3565	0.3565	0.3565	7.062275171	6.989389896	7.347462893	7.133042653	1	1	1	1
321	P100017_DV_R_b	P100017_DV_R_a	T02_Opt_ACIR2020	0.332666667	0.332666667	0.332666667	0.332666667	7.175421	7.082028866	7.340211868	7.199220578	1	1	1	1
322	P100017_DV_R_b	P100017_DV_R_a	T03_Opt_ASGD2009	6.109166667	6.109166667	6.109166667	6.109166667	8.116348982	8.066797018	8.518119812	8.233755271	1	1	1	1
323	P100017_DV_R_b	P100017_DV_R_a	T04_Opt_FASGD2015	0.413666667	0.413666667	0.413666667	0.413666667	7.459991932	7.174654007	7.71754694	7.45073096	1	1	1	1
324	P100017_DV_R_b	P100017_DV_R_a	T05_Opt_FPSGD2019	0.345333333	0.345333333	0.345333333	0.345333333	7.14367795	6.959423065	7.393373966	7.16549166	1	1	1	1
325	P100017_DV_R_a	P100017_MR	T00_Opt_ACIR2016	16.22316667	16.22316667	16.22316667	16.22316667	17.68024588	16.12815714	17.66766	17.15868767	1	1	1	1
326	P100017_DV_R_a	P100017_MR	T01_Opt_ACIR2017	0.227333333	0.227333333	0.227333333	0.227333333	4.53156209	4.39427495	4.698681116	4.541506052	1	1	1	1
327	P100017_DV_R_a	P100017_MR	T02_Opt_ACIR2020	0.216166667	0.216166667	0.216166667	0.216166667	4.589090824	4.525497913	4.793668032	4.63608559	1	1	1	1
328	P100017_DV_R_a	P100017_MR	T03_Opt_ASGD2009	18.17033333	18.17033333	18.17033333	18.17033333	6.263191938	6.015514135	6.39572382	6.224809964	1	1	1	1
329	P100017_DV_R_a	P100017_MR	T04_Opt_FASGD2015	1.979666667	1.979666667	1.979666667	1.979666667	4.589780092	4.397897005	4.764514923	4.584064007	1	1	1	1
330	P100017_DV_R_a	P100017_MR	T05_Opt_FPSGD2019	0.242833333	0.242833333	0.242833333	0.242833333	4.543028116	4.416027069	4.751095057	4.570050081	1	1	1	1
331	P100017_DV_R_b	P100017_MR	T00_Opt_ACIR2016	18.87783333	18.87783333	18.87783333	18.87783333	17.62280107	17.23659015	18.73221207	17.86386776	1	1	1	1
332	P100017_DV_R_b	P100017_MR	T01_Opt_ACIR2017	0.238166667	0.238166667	0.238166667	0.238166667	5.563643217	5.450603008	5.91072607	5.641657432	1	1	1	1
333	P100017_DV_R_b	P100017_MR	T02_Opt_ACIR2020	0.219333333	0.219333333	0.219333333	0.219333333	5.656960011	5.34649992	5.764108896	5.589189609	1	1	1	1
334	P100017_DV_R_b	P100017_MR	T03_Opt_ASGD2009	25.72716667	25.72716667	25.72716667	25.72716667	7.065296173	6.868832111	7.104377031	7.012835105	1	1	1	1
335	P100017_DV_R_b	P100017_MR	T04_Opt_FASGD2015	0.606833333	0.606833333	0.606833333	0.606833333	5.918063879	5.780176878	6.094465017	5.930901925	1	1	1	1
336	P100017_DV_R_b	P100017_MR	T05_Opt_FPSGD2019	0.117333333	0.117333333	0.117333333	0.117333333	5.625859022	5.487565994	5.767606974	5.627010663	1	1	1	1
337	P100018_DV_R_b	P100018_DV_R_a	T00_Opt_ACIR2016	2.736166667	2.736166667	2.736166667	2.736166667	13.58775616	13.48959494	14.12146711	13.7329394	1	1	1	1
338	P100018_DV_R_b	P100018_DV_R_a	T01_Opt_ACIR2017	0.170333333	0.170333333	0.170333333	0.170333333	4.713389874	4.744767904	5.067085981	4.84174792	1	1	1	1
339	P100018_DV_R_b	P100018_DV_R_a	T02_Opt_ACIR2020	0.149833333	0.149833333	0.149833333	0.149833333	4.939615011	4.860405922	5.27980113	5.026607354	1	1	1	1
340	P100018_DV_R_b	P100018_DV_R_a	T03_Opt_ASGD2009	2.490333333	2.490333333	2.490333333	2.490333333	6.776758909	6.469316006	7.202404976	6.816159964	1	1	1	1
341	P100018_DV_R_b	P100018_DV_R_a	T04_Opt_FASGD2015	0.245833333	0.245833333	0.245833333	0.245833333	5.269342899	5.005710125	5.415574074	5.230209033	1	1	1	1
342	P100018_DV_R_b	P100018_DV_R_a	T05_Opt_FPSGD2019	0.1505	0.1505	0.1505	0.1505	4.909218073	4.859940052	5.075708151	4.948288759	1	1	1	1
343	P100018_DV_R_a	P100018_MR	T00_Opt_ACIR2016	10.79916667	10.79916667	10.79916667	10.79916667	18.07777405	17.26156282	19.05710697	18.13214795	1	1	1	1
344	P100018_DV_R_a	P100018_MR	T01_Opt_ACIR2017	0.2245	0.2245	0.2245	0.2245	3.86918211	3.834099054	4.055238962	3.919506709	1	1	1	1
345	P100018_DV_R_a	P100018_MR	T02_Opt_ACIR2020	0.455666667	0.455666667	0.455666667	0.455666667	3.906049967	3.803641081	4.131364107	3.947018385	1	1	1	1
346	P100018_DV_R_a	P100018_MR	T03_Opt_ASGD2009	19.5265	19.5265	19.5265	19.5265	5.624201059	5.490991831	6.132901192	5.749364694	1	1	1	1
347	P100018_DV_R_a	P100018_MR	T04_Opt_FASGD2015	2.878333333	2.878333333	2.878333333	2.878333333	3.961937904	3.844620943	4.120536089	3.975698312	1	1	1	1
348	P100018_DV_R_a	P100018_MR	T05_Opt_FPSGD2019	0.237166667	0.237166667	0.237166667	0.237166667	3.903136015	3.711575985	4.153032064	3.922581355	1	1	1	1
349	P100018_DV_R_b	P100018_MR	T00_Opt_ACIR2016	10.22966667	10.22966667	10.22966667	10.22966667	17.983917	17.60077596	19.87821198	18.48763498	1	1	1	1
350	P100018_DV_R_b	P100018_MR	T01_Opt_ACIR2017	0.257	0.257	0.257	0.257	4.364163876	4.116080046	4.494935036	4.325059652	1	1	1	1
351	P100018_DV_R_b	P100018_MR	T02_Opt_ACIR2020	0.295333333	0.295333333	0.295333333	0.295333333	4.240035057	4.151391983	4.347666025	4.246364355	1	1	1	1
352	P100018_DV_R_b	P100018_MR	T03_Opt_ASGD2009	16.88316667	16.88316667	16.88316667	16.88316667	6.196947098	5.905877113	6.125858784	6.076227665	1	1	1	1
353	P100018_DV_R_b	P100018_MR	T04_Opt_FASGD2015	0.227833333	0.227833333	0.227833333	0.227833333	4.603985071	4.430044889	4.777034044	4.603688002	1	1	1	1
354	P100018_DV_R_b	P100018_MR	T05_Opt_FPSGD2019	0.281166667	0.281166667	0.281166667	0.281166667	4.227302074	4.194140196	4.578110933	4.333184401	1	1	1	1
355	P100019_DV_R_b	P100019_DV_R_a	T00_Opt_ACIR2016	1.239333333	1.239333333	1.239333333	1.239333333	13.76241493	13.58205819	14.14373684	13.82940332	1	1	1	1
356	P100019_DV_R_b	P100019_DV_R_a	T01_Opt_ACIR2017	0.087833333	0.087833333	0.087833333	0.087833333	4.884446144	4.810423136	5.178798914	4.957889398	1	1	1	1
357	P100019_DV_R_b	P100019_DV_R_a	T02_Opt_ACIR2020	0.107	0.107	0.107	0.107	4.792525053	4.693667889	4.855852127	4.78068169	1	1	1	1
358	P100019_DV_R_b	P100019_DV_R_a	T03_Opt_ASGD2009	1.174666667	1.174666667	1.174666667	1.174666667	6.870536089	6.485750914	7.120943069	6.825743357	1	1	1	1
359	P100019_DV_R_b	P100019_DV_R_a	T04_Opt_FASGD2015	0.2095	0.2095	0.2095	0.2095	5.128007889	5.055866957	5.397475004	5.193783283	1	1	1	1
360	P100019_DV_R_b	P100019_DV_R_a	T05_Opt_FPSGD2019	0.088166667	0.088166667	0.088166667	0.088166667	4.917273045	4.787571907	5.169301987	4.958048979	1	1	1	1
361	P100019_DV_R_a	P100019_MR	T00_Opt_ACIR2016	24.64216667	24.64216667	24.64216667	24.64216667	15.36880302	14.90565205	16.29014897	15.52153468	1	1	1	1
362	P100019_DV_R_a	P100019_MR	T01_Opt_ACIR2017	0.32	0.32	0.32	0.32	4.584905863	3.746777058	3.803264141	4.044982354	1	1	1	1
363	P100019_DV_R_a	P100019_MR	T02_Opt_ACIR2020	0.300166667	0.300166667	0.300166667	0.300166667	3.60325408	3.526618958	3.772332907	3.634068648	1	1	1	1
364	P100019_DV_R_a	P100019_MR	T03_Opt_ASGD2009	14.7835	14.7835	14.7835	14.7835	5.648509979	5.69780612	5.847265005	5.731193701	1	1	1	1
365	P100019_DV_R_a	P100019_MR	T04_Opt_FASGD2015	1.3105	1.3105	1.3105	1.3105	3.740777016	3.744394779	3.967268944	3.817480246	1	1	1	1
366	P100019_DV_R_a	P100019_MR	T05_Opt_FPSGD2019	0.333	0.333	0.333	0.333	3.746008158	3.712835073	4.037492037	3.832111756	1	1	1	1
367	P100019_DV_R_b	P100019_MR	T00_Opt_ACIR2016	3.354	3.354	3.354	3.354	15.74675012	15.48734903	16.55472398	15.92960771	1	1	1	1
368	P100019_DV_R_b	P100019_MR	T01_Opt_ACIR2017	0.215	0.215	0.215	0.215	4.220946074	4.186563969	4.423836946	4.277115663	1	1	1	1
369	P100019_DV_R_b	P100019_MR	T02_Opt_ACIR2020	0.209	0.209	0.209	0.209	4.003412008	4.051043987	4.374753952	4.143069983	1	1	1	1
370	P100019_DV_R_b	P100019_MR	T03_Opt_ASGD2009	14.79533333	14.79533333	14.79533333	14.79533333	6.089174986	5.899473906	6.107266188	6.031971693	1	1	1	1
371	P100019_DV_R_b	P100019_MR	T04_Opt_FASGD2015	0.225833333	0.225833333	0.225833333	0.225833333	4.465338945	4.484097958	4.898425102	4.615954002	1	1	1	1
372	P100019_DV_R_b	P100019_MR	T05_Opt_FPSGD2019	0.2195	0.2195	0.2195	0.2195	4.153893948	4.253591061	4.516464949	4.307983319	1	1	1	1
373	P100020_DV_R_a	P100020_MR	T00_Opt_ACIR2016	8.9525	8.9525	8.9525	8.9525	15.2002809	14.82657599	15.86319089	15.2966826	1	1	1	1
374	P100020_DV_R_a	P100020_MR	T01_Opt_ACIR2017	0.518	0.518	0.518	0.518	3.517364979	3.51168704	3.640988827	3.556680282	1	1	1	1
375	P100020_DV_R_a	P100020_MR	T02_Opt_ACIR2020	0.428	0.428	0.428	0.428	3.618889809	3.546156168	3.747128963	3.637391647	1	1	1	1
376	P100020_DV_R_a	P100020_MR	T03_Opt_ASGD2009	18.30616667	18.30616667	18.30616667	18.30616667	5.555085897	5.474196911	5.73540616	5.588229656	1	1	1	1
377	P100020_DV_R_a	P100020_MR	T04_Opt_FASGD2015	0.472666667	0.472666667	0.472666667	0.472666667	3.427944183	3.330520153	3.536405802	3.431623379	1	1	1	1
378	P100020_DV_R_a	P100020_MR	T05_Opt_FPSGD2019	0.915166667	0.915166667	0.915166667	0.915166667	3.493803978	3.475720882	3.6970191	3.555514654	1	1	1	1
379	P100021_DV_R_a	P100021_CT	T00_Opt_ACIR2016	20.41683333	20.41683333	20.41683333	20.41683333	14.51862979	14.059129	15.00068307	14.52614729	1	1	1	1
380	P100021_DV_R_a	P100021_CT	T01_Opt_ACIR2017	0.215	0.215	0.215	0.215	2.793880939	2.81342721	3.023787022	2.877031724	1	1	1	1
381	P100021_DV_R_a	P100021_CT	T02_Opt_ACIR2020	0.230833333	0.230833333	0.230833333	0.230833333	2.767862797	2.756706953	2.879702091	2.801423947	1	1	1	1
382	P100021_DV_R_a	P100021_CT	T03_Opt_ASGD2009	19.952	19.952	19.952	19.952	5.044016123	5.152024984	5.391653061	5.195898056	1	1	1	1
383	P100021_DV_R_a	P100021_CT	T04_Opt_FASGD2015	2.491166667	2.491166667	2.491166667	2.491166667	3.129291058	3.038168192	3.142255068	3.103238106	1	1	1	1
384	P100021_DV_R_a	P100021_CT	T05_Opt_FPSGD2019	0.232166667	0.232166667	0.232166667	0.232166667	2.886591911	2.848452091	3.004873037	2.91330568	1	1	1	1
385	P100021_MR	P100021_CT	T00_Opt_ACIR2016	0.298166667	0.298166667	0.298166667	0.298166667	7.252547979	7.461915016	6.649926901	7.121463299	1	1	1	1
386	P100021_MR	P100021_CT	T01_Opt_ACIR2017	0.348833333	0.348833333	0.348833333	0.348833333	4.960986137	5.083436966	5.140307188	5.061576764	1	1	1	1
387	P100021_MR	P100021_CT	T02_Opt_ACIR2020	0.3695	0.3695	0.3695	0.3695	4.635157108	4.434548855	3.865081072	4.311595678	1	1	1	1
388	P100021_MR	P100021_CT	T03_Opt_ASGD2009	0.298166667	0.298166667	0.298166667	0.298166667	7.393057108	6.219001055	7.585757017	7.065938393	1	1	1	1
389	P100021_MR	P100021_CT	T04_Opt_FASGD2015	0.704333333	0.704333333	0.704333333	0.704333333	4.777750015	3.760365009	4.549806118	4.362640381	1	1	1	1
390	P100021_MR	P100021_CT	T05_Opt_FPSGD2019	1.316	1.316	1.316	1.316	4.903456926	4.203145027	4.896879911	4.667827288	1	1	1	1
391	P100021_DV_R_a	P100021_MR	T00_Opt_ACIR2016	30.20833333	30.20833333	30.20833333	30.20833333	15.29477382	14.8402822	15.84316993	15.32607532	1	1	1	1
392	P100021_DV_R_a	P100021_MR	T01_Opt_ACIR2017	0.504833333	0.504833333	0.504833333	0.504833333	3.186702013	3.122513056	3.302680016	3.203965028	1	1	1	1
393	P100021_DV_R_a	P100021_MR	T02_Opt_ACIR2020	0.518666667	0.518666667	0.518666667	0.518666667	3.132938862	3.158233166	3.362626076	3.217932701	1	1	1	1
394	P100021_DV_R_a	P100021_MR	T03_Opt_ASGD2009	23.59283333	23.59283333	23.59283333	23.59283333	5.366281986	5.226488829	5.520663023	5.371144613	1	1	1	1
395	P100021_DV_R_a	P100021_MR	T04_Opt_FASGD2015	0.499166667	0.499166667	0.499166667	0.499166667	3.472656965	3.474627018	3.690614939	3.545966307	1	1	1	1
396	P100021_DV_R_a	P100021_MR	T05_Opt_FPSGD2019	0.5055	0.5055	0.5055	0.5055	3.346856833	3.227175951	3.454990149	3.343007644	1	1	1	1
397	P100022_DV_L_b	P100022_DV_L_a	T00_Opt_ACIR2016	3.081666667	3.081666667	3.081666667	3.081666667	13.90406585	13.82470489	14.17414093	13.96763722	1	1	1	1
398	P100022_DV_L_b	P100022_DV_L_a	T01_Opt_ACIR2017	0.418166667	0.418166667	0.418166667	0.418166667	5.573462009	4.76980114	5.037606001	5.126956383	1	1	1	1
399	P100022_DV_L_b	P100022_DV_L_a	T02_Opt_ACIR2020	0.407	0.407	0.407	0.407	4.758744001	4.656461	4.957099915	4.790768305	1	1	1	1
400	P100022_DV_L_b	P100022_DV_L_a	T03_Opt_ASGD2009	2.622833333	2.622833333	2.622833333	2.622833333	6.81711483	6.520244122	6.985340118	6.774233023	1	1	1	1
401	P100022_DV_L_b	P100022_DV_L_a	T04_Opt_FASGD2015	0.3705	0.3705	0.3705	0.3705	5.120540857	4.984395027	5.394858122	5.166598002	1	1	1	1
402	P100022_DV_L_b	P100022_DV_L_a	T05_Opt_FPSGD2019	0.418666667	0.418666667	0.418666667	0.418666667	5.363348961	4.75279808	5.044909954	5.053685665	1	1	1	1
403	P100022_DV_L_a	P100022_MR	T00_Opt_ACIR2016	15.12816667	15.12816667	15.12816667	15.12816667	15.81943583	14.44877577	15.6172502	15.29515394	1	1	1	1
404	P100022_DV_L_a	P100022_MR	T01_Opt_ACIR2017	0.346833333	0.346833333	0.346833333	0.346833333	3.471112013	3.687255859	3.648869038	3.602412303	1	1	1	1
405	P100022_DV_L_a	P100022_MR	T02_Opt_ACIR2020	2.128333333	2.128333333	2.128333333	2.128333333	3.41732192	3.284588099	3.543663025	3.415191015	1	1	1	1
406	P100022_DV_L_a	P100022_MR	T03_Opt_ASGD2009	19.52733333	19.52733333	19.52733333	19.52733333	6.37402916	5.392525196	5.576167822	5.780907393	1	1	1	1
407	P100022_DV_L_a	P100022_MR	T04_Opt_FASGD2015	0.302666667	0.302666667	0.302666667	0.302666667	3.917488098	3.307039976	3.606281042	3.610269705	1	1	1	1
408	P100022_DV_L_a	P100022_MR	T05_Opt_FPSGD2019	99999999999	99999999999	99999999999	99999999999	-1	-1	-1	-1	0	0	0	0
409	P100022_DV_L_b	P100022_MR	T00_Opt_ACIR2016	11.01366667	11.01366667	11.01366667	11.01366667	18.14967012	14.74758887	15.9402101	16.27915637	1	1	1	1
410	P100022_DV_L_b	P100022_MR	T01_Opt_ACIR2017	0.4395	0.4395	0.4395	0.4395	4.58045578	3.905966997	4.004860163	4.16376098	1	1	1	1
411	P100022_DV_L_b	P100022_MR	T02_Opt_ACIR2020	0.465666667	0.465666667	0.465666667	0.465666667	4.512315035	3.823118925	4.152881861	4.16277194	1	1	1	1
412	P100022_DV_L_b	P100022_MR	T03_Opt_ASGD2009	15.34266667	15.34266667	15.34266667	15.34266667	6.907727957	5.859406948	6.056776047	6.274636984	1	1	1	1
413	P100022_DV_L_b	P100022_MR	T04_Opt_FASGD2015	3.3605	3.3605	3.3605	3.3605	4.890609026	4.208537102	4.367959023	4.48903505	1	1	1	1
414	P100022_DV_L_b	P100022_MR	T05_Opt_FPSGD2019	0.445	0.445	0.445	0.445	4.583981037	3.976679087	4.21045804	4.257039388	1	1	1	1
415	P100024_DV_L_a	P100024_CT	T00_Opt_ACIR2016	3.010166667	3.010166667	3.010166667	3.010166667	17.17186308	13.95764709	14.87567806	15.33506274	1	1	1	1
416	P100024_DV_L_a	P100024_CT	T01_Opt_ACIR2017	0.4965	0.4965	0.4965	0.4965	3.501199961	3.029814005	3.079189062	3.203401009	1	1	1	1
417	P100024_DV_L_a	P100024_CT	T02_Opt_ACIR2020	0.492666667	0.492666667	0.492666667	0.492666667	3.579749107	3.042033911	3.140336037	3.254039685	1	1	1	1
418	P100024_DV_L_a	P100024_CT	T03_Opt_ASGD2009	21.7095	21.7095	21.7095	21.7095	6.179458857	5.112918854	5.37201786	5.554798524	1	1	1	1
419	P100024_DV_L_a	P100024_CT	T04_Opt_FASGD2015	0.491333333	0.491333333	0.491333333	0.491333333	3.499267101	2.921232939	3.055507898	3.158669313	1	1	1	1
420	P100024_DV_L_a	P100024_CT	T05_Opt_FPSGD2019	0.614333333	0.614333333	0.614333333	0.614333333	3.56287694	2.998789072	3.23030901	3.263991674	1	1	1	1
421	P100024_MR	P100024_CT	T00_Opt_ACIR2016	0.6575	0.6575	0.6575	0.6575	6.455118895	6.309143782	6.441715956	6.401992877	1	1	1	1
422	P100024_MR	P100024_CT	T01_Opt_ACIR2017	0.584166667	0.584166667	0.584166667	0.584166667	3.329056025	3.79053998	2.712602854	3.277399619	1	1	1	1
423	P100024_MR	P100024_CT	T02_Opt_ACIR2020	0.4565	0.4565	0.4565	0.4565	3.267750978	3.72477603	3.298825979	3.430450996	1	1	1	1
424	P100024_MR	P100024_CT	T03_Opt_ASGD2009	0.6575	0.6575	0.6575	0.6575	6.355242968	6.228718042	6.240901947	6.274954319	1	1	1	1
425	P100024_MR	P100024_CT	T04_Opt_FASGD2015	0.467666667	0.467666667	0.467666667	0.467666667	3.321980953	3.386521101	2.787802935	3.165434996	1	1	1	1
426	P100024_MR	P100024_CT	T05_Opt_FPSGD2019	0.593833333	0.593833333	0.593833333	0.593833333	3.406280041	3.90671587	3.715128899	3.676041603	1	1	1	1
427	P100024_DV_L_a	P100024_MR	T00_Opt_ACIR2016	3.208	3.208	3.208	3.208	18.00038314	14.74563813	15.8391571	16.19505946	1	1	1	1
428	P100024_DV_L_a	P100024_MR	T01_Opt_ACIR2017	0.454	0.454	0.454	0.454	3.065805912	2.576784134	2.748449087	2.797013044	1	1	1	1
429	P100024_DV_L_a	P100024_MR	T02_Opt_ACIR2020	0.4175	0.4175	0.4175	0.4175	2.900128126	2.473353148	2.629601002	2.667694092	1	1	1	1
430	P100024_DV_L_a	P100024_MR	T03_Opt_ASGD2009	19.3485	19.3485	19.3485	19.3485	5.780259132	5.068110943	5.243976116	5.364115397	1	1	1	1
431	P100024_DV_L_a	P100024_MR	T04_Opt_FASGD2015	3.1585	3.1585	3.1585	3.1585	3.273452044	2.811889172	2.890335083	2.991892099	1	1	1	1
432	P100024_DV_L_a	P100024_MR	T05_Opt_FPSGD2019	0.4005	0.4005	0.4005	0.4005	3.164473057	2.616559029	2.784670115	2.855234067	1	1	1	1
433	P100025_DV_L_a	P100025_CT	T00_Opt_ACIR2016	7.911666667	7.911666667	7.911666667	7.911666667	17.98967195	14.61947179	15.352314	15.98715258	1	1	1	1
434	P100025_DV_L_a	P100025_CT	T01_Opt_ACIR2017	0.8275	0.8275	0.8275	0.8275	4.079856157	3.500891924	3.629751921	3.736833334	1	1	1	1
435	P100025_DV_L_a	P100025_CT	T02_Opt_ACIR2020	0.804333333	0.804333333	0.804333333	0.804333333	4.125184059	3.449081898	3.679577112	3.751281023	1	1	1	1
436	P100025_DV_L_a	P100025_CT	T03_Opt_ASGD2009	25.48166667	25.48166667	25.48166667	25.48166667	6.360312939	5.464732885	5.590784073	5.805276632	1	1	1	1
437	P100025_DV_L_a	P100025_CT	T04_Opt_FASGD2015	1.195	1.195	1.195	1.195	3.927048922	3.33713007	3.591223001	3.618467331	1	1	1	1
438	P100025_DV_L_a	P100025_CT	T05_Opt_FPSGD2019	2.155333333	2.155333333	2.155333333	2.155333333	4.083412886	3.451417208	3.731032133	3.755287409	1	1	1	1
439	P100026_DV_R_b	P100026_DV_R_a	T00_Opt_ACIR2016	4.058	4.058	4.058	4.058	19.06116796	16.55362201	17.38341498	17.66606832	1	1	1	1
440	P100026_DV_R_b	P100026_DV_R_a	T01_Opt_ACIR2017	0.393333333	0.393333333	0.393333333	0.393333333	7.023112059	5.916641951	6.241881847	6.393878619	1	1	1	1
441	P100026_DV_R_b	P100026_DV_R_a	T02_Opt_ACIR2020	0.402166667	0.402166667	0.402166667	0.402166667	7.254769087	5.791007996	6.275156021	6.440311035	1	1	1	1
442	P100026_DV_R_b	P100026_DV_R_a	T03_Opt_ASGD2009	3.667666667	3.667666667	3.667666667	3.667666667	8.544258118	6.988600969	7.644915104	7.72592473	1	1	1	1
443	P100026_DV_R_b	P100026_DV_R_a	T04_Opt_FASGD2015	0.38	0.38	0.38	0.38	7.336280108	6.044751883	6.390965939	6.590665976	1	1	1	1
444	P100026_DV_R_b	P100026_DV_R_a	T05_Opt_FPSGD2019	0.399166667	0.399166667	0.399166667	0.399166667	7.02177	5.882658005	6.242151976	6.382193327	1	1	1	1
445	P100026_DV_R_a	P100026_MR	T00_Opt_ACIR2016	12.3455	12.3455	12.3455	12.3455	17.23964405	16.43399096	17.88885593	17.18749698	1	1	1	1
446	P100026_DV_R_a	P100026_MR	T01_Opt_ACIR2017	0.582	0.582	0.582	0.582	4.852020979	4.433882952	4.674690008	4.653531313	1	1	1	1
447	P100026_DV_R_a	P100026_MR	T02_Opt_ACIR2020	0.5235	0.5235	0.5235	0.5235	4.447664022	4.361755848	4.619005919	4.47614193	1	1	1	1
448	P100026_DV_R_a	P100026_MR	T03_Opt_ASGD2009	23.72283333	23.72283333	23.72283333	23.72283333	6.241147995	6.030282021	6.407793045	6.226407687	1	1	1	1
449	P100026_DV_R_a	P100026_MR	T04_Opt_FASGD2015	0.587833333	0.587833333	0.587833333	0.587833333	4.867851973	4.675537109	5.00501585	4.849468311	1	1	1	1
450	P100026_DV_R_a	P100026_MR	T05_Opt_FPSGD2019	0.5695	0.5695	0.5695	0.5695	4.490190983	4.388927937	4.610066175	4.496395032	1	1	1	1
451	P100026_DV_R_b	P100026_MR	T00_Opt_ACIR2016	41.07416667	41.07416667	41.07416667	41.07416667	19.86353898	16.41166687	17.73593593	18.00371393	1	1	1	1
452	P100026_DV_R_b	P100026_MR	T01_Opt_ACIR2017	0.339833333	0.339833333	0.339833333	0.339833333	5.121687174	4.322926998	4.636125088	4.693579753	1	1	1	1
453	P100026_DV_R_b	P100026_MR	T02_Opt_ACIR2020	0.327666667	0.327666667	0.327666667	0.327666667	5.081852198	4.268836021	4.632806063	4.661164761	1	1	1	1
454	P100026_DV_R_b	P100026_MR	T03_Opt_ASGD2009	26.35566667	26.35566667	26.35566667	26.35566667	7.548280954	6.026826859	6.550825119	6.708644311	1	1	1	1
455	P100026_DV_R_b	P100026_MR	T04_Opt_FASGD2015	102.354	102.354	102.354	102.354	5.334050894	4.470227003	4.702342987	4.835540295	1	1	1	1
456	P100026_DV_R_b	P100026_MR	T05_Opt_FPSGD2019	0.323666667	0.323666667	0.323666667	0.323666667	5.304322958	4.389075041	4.68909812	4.794165373	1	1	1	1
457	P100027_DV_R_b	P100027_DV_R_a	T00_Opt_ACIR2016	6.267	6.267	6.267	6.267	15.64139605	13.71857595	14.27937198	14.54644799	1	1	1	1
458	P100027_DV_R_b	P100027_DV_R_a	T01_Opt_ACIR2017	0.299333333	0.299333333	0.299333333	0.299333333	5.764077902	4.729490995	4.934915066	5.142827988	1	1	1	1
459	P100027_DV_R_b	P100027_DV_R_a	T02_Opt_ACIR2020	0.315	0.315	0.315	0.315	5.711895943	4.732437849	5.182488918	5.208940903	1	1	1	1
460	P100027_DV_R_b	P100027_DV_R_a	T03_Opt_ASGD2009	6.2675	6.2675	6.2675	6.2675	8.089763165	6.455060959	7.081453085	7.208759069	1	1	1	1
461	P100027_DV_R_b	P100027_DV_R_a	T04_Opt_FASGD2015	0.394833333	0.394833333	0.394833333	0.394833333	5.923417091	4.961121082	5.271945953	5.385494709	1	1	1	1
462	P100027_DV_R_b	P100027_DV_R_a	T05_Opt_FPSGD2019	0.313333333	0.313333333	0.313333333	0.313333333	5.680875063	4.753308058	4.889206886	5.107796669	1	1	1	1
463	P100027_DV_R_a	P100027_MR	T00_Opt_ACIR2016	4.689166667	4.689166667	4.689166667	4.689166667	21.19005609	16.76313496	18.17861104	18.71060069	1	1	1	1
464	P100027_DV_R_a	P100027_MR	T01_Opt_ACIR2017	0.491166667	0.491166667	0.491166667	0.491166667	4.197072983	3.528143883	3.717233181	3.814150016	1	1	1	1
465	P100027_DV_R_a	P100027_MR	T02_Opt_ACIR2020	0.493166667	0.493166667	0.493166667	0.493166667	4.352113009	3.624454975	3.703505039	3.893357674	1	1	1	1
466	P100027_DV_R_a	P100027_MR	T03_Opt_ASGD2009	19.23033333	19.23033333	19.23033333	19.23033333	6.591685057	5.465318203	5.704833984	5.920612415	1	1	1	1
467	P100027_DV_R_a	P100027_MR	T04_Opt_FASGD2015	0.5355	0.5355	0.5355	0.5355	4.387741804	3.762346983	3.96600318	4.038697322	1	1	1	1
468	P100027_DV_R_a	P100027_MR	T05_Opt_FPSGD2019	1.1555	1.1555	1.1555	1.1555	4.334560156	3.527178049	3.662148952	3.841295719	1	1	1	1
469	P100027_DV_R_b	P100027_MR	T00_Opt_ACIR2016	18.522	18.522	18.522	18.522	21.85766101	17.12745094	18.34606814	19.11039337	1	1	1	1
470	P100027_DV_R_b	P100027_MR	T01_Opt_ACIR2017	0.531666667	0.531666667	0.531666667	0.531666667	4.649420977	3.919358015	4.093785048	4.22085468	1	1	1	1
471	P100027_DV_R_b	P100027_MR	T02_Opt_ACIR2020	0.516833333	0.516833333	0.516833333	0.516833333	4.770215988	4.027164221	4.194768906	4.330716372	1	1	1	1
472	P100027_DV_R_b	P100027_MR	T03_Opt_ASGD2009	24.913	24.913	24.913	24.913	6.810137033	5.761649132	6.020622969	6.197469711	1	1	1	1
473	P100027_DV_R_b	P100027_MR	T04_Opt_FASGD2015	2.8345	2.8345	2.8345	2.8345	4.798915863	4.060936213	4.206089973	4.355314016	1	1	1	1
474	P100027_DV_R_b	P100027_MR	T05_Opt_FPSGD2019	0.499833333	0.499833333	0.499833333	0.499833333	4.754735947	3.979788065	4.213761091	4.316095034	1	1	1	1
475	P100029_DV_R_b	P100029_DV_R_a	T00_Opt_ACIR2016	4.9535	4.9535	4.9535	4.9535	20.05961299	17.4320178	18.04147911	18.51103663	1	1	1	1
476	P100029_DV_R_b	P100029_DV_R_a	T01_Opt_ACIR2017	0.422	0.422	0.422	0.422	8.620712996	7.055779934	7.433195114	7.703229348	1	1	1	1
477	P100029_DV_R_b	P100029_DV_R_a	T02_Opt_ACIR2020	0.422333333	0.422333333	0.422333333	0.422333333	8.854305983	7.201182127	7.782989979	7.946159363	1	1	1	1
478	P100029_DV_R_b	P100029_DV_R_a	T03_Opt_ASGD2009	4.339333333	4.339333333	4.339333333	4.339333333	8.674415112	7.241571903	7.566238165	7.827408393	1	1	1	1
479	P100029_DV_R_b	P100029_DV_R_a	T04_Opt_FASGD2015	0.462	0.462	0.462	0.462	8.403887033	6.978507042	7.554228067	7.645540714	1	1	1	1
480	P100029_DV_R_b	P100029_DV_R_a	T05_Opt_FPSGD2019	0.419166667	0.419166667	0.419166667	0.419166667	8.606178045	7.092325926	7.647608995	7.782037656	1	1	1	1
481	P100029_DV_R_a	P100029_MR	T00_Opt_ACIR2016	31.23616667	31.23616667	31.23616667	31.23616667	21.87096095	17.34331417	19.0293119	19.41452901	1	1	1	1
482	P100029_DV_R_a	P100029_MR	T01_Opt_ACIR2017	0.518166667	0.518166667	0.518166667	0.518166667	6.578927994	5.725578785	6.026453972	6.11032025	1	1	1	1
483	P100029_DV_R_a	P100029_MR	T02_Opt_ACIR2020	0.572	0.572	0.572	0.572	6.511008024	5.453526974	5.849477053	5.938004017	1	1	1	1
484	P100029_DV_R_a	P100029_MR	T03_Opt_ASGD2009	16.926	16.926	16.926	16.926	8.207184076	7.033998966	7.357725143	7.532969395	1	1	1	1
485	P100029_DV_R_a	P100029_MR	T04_Opt_FASGD2015	1.8185	1.8185	1.8185	1.8185	6.964813948	5.823729992	6.204496861	6.3310136	1	1	1	1
486	P100029_DV_R_a	P100029_MR	T05_Opt_FPSGD2019	0.4795	0.4795	0.4795	0.4795	6.657444954	5.586031914	5.935009003	6.05949529	1	1	1	1
487	P100029_DV_R_b	P100029_MR	T00_Opt_ACIR2016	11.5165	11.5165	11.5165	11.5165	20.44063783	16.44034719	18.45682502	18.44593668	1	1	1	1
488	P100029_DV_R_b	P100029_MR	T01_Opt_ACIR2017	0.318833333	0.318833333	0.318833333	0.318833333	5.032045841	4.208807945	4.49544692	4.578766902	1	1	1	1
489	P100029_DV_R_b	P100029_MR	T02_Opt_ACIR2020	0.305333333	0.305333333	0.305333333	0.305333333	5.092395067	4.189873934	4.61277914	4.631682714	1	1	1	1
490	P100029_DV_R_b	P100029_MR	T03_Opt_ASGD2009	21.29033333	21.29033333	21.29033333	21.29033333	7.251288891	5.900482893	6.251933813	6.467901866	1	1	1	1
491	P100029_DV_R_b	P100029_MR	T04_Opt_FASGD2015	0.722666667	0.722666667	0.722666667	0.722666667	5.385111094	4.553843021	4.829417944	4.922790686	1	1	1	1
492	P100029_DV_R_b	P100029_MR	T05_Opt_FPSGD2019	0.3795	0.3795	0.3795	0.3795	5.052634954	4.23306489	4.692620993	4.659440279	1	1	1	1
493	P100030_DV_L_b	P100030_DV_L_a	T00_Opt_ACIR2016	1.650333333	1.650333333	1.650333333	1.650333333	19.00234795	16.81964707	17.21817183	17.68005562	1	1	1	1
494	P100030_DV_L_b	P100030_DV_L_a	T01_Opt_ACIR2017	0.147666667	0.147666667	0.147666667	0.147666667	7.061989069	5.869739056	6.309162855	6.413630327	1	1	1	1
495	P100030_DV_L_b	P100030_DV_L_a	T02_Opt_ACIR2020	0.1705	0.1705	0.1705	0.1705	7.185703993	5.95362401	6.478543997	6.539290667	1	1	1	1
496	P100030_DV_L_b	P100030_DV_L_a	T03_Opt_ASGD2009	1.713666667	1.713666667	1.713666667	1.713666667	8.802572966	7.112129927	7.510715008	7.808472633	1	1	1	1
497	P100030_DV_L_b	P100030_DV_L_a	T04_Opt_FASGD2015	0.303	0.303	0.303	0.303	7.392943859	6.139709949	6.591617823	6.708090544	1	1	1	1
498	P100030_DV_L_b	P100030_DV_L_a	T05_Opt_FPSGD2019	1.689333333	1.689333333	1.689333333	1.689333333	6.98288703	5.873265028	6.339955091	6.398702383	1	1	1	1
499	P100030_DV_L_a	P100030_MR	T00_Opt_ACIR2016	7.651166667	7.651166667	7.651166667	7.651166667	18.5901289	19.75578403	19.64759398	19.33116897	1	1	1	1
500	P100030_DV_L_a	P100030_MR	T01_Opt_ACIR2017	0.244166667	0.244166667	0.244166667	0.244166667	5.269165993	4.498495817	4.743457079	4.83703963	1	1	1	1
501	P100030_DV_L_a	P100030_MR	T02_Opt_ACIR2020	0.263666667	0.263666667	0.263666667	0.263666667	4.581227064	4.320615053	4.625979185	4.509273767	1	1	1	1
502	P100030_DV_L_a	P100030_MR	T03_Opt_ASGD2009	23.32416667	23.32416667	23.32416667	23.32416667	6.3022089	6.083992958	6.600435019	6.328878959	1	1	1	1
503	P100030_DV_L_a	P100030_MR	T04_Opt_FASGD2015	0.289333333	0.289333333	0.289333333	0.289333333	4.407256842	4.328366041	4.663887978	4.46650362	1	1	1	1
504	P100030_DV_L_a	P100030_MR	T05_Opt_FPSGD2019	1.309333333	1.309333333	1.309333333	1.309333333	4.553314924	4.497249126	4.744438887	4.598334312	1	1	1	1
505	P100030_DV_L_b	P100030_MR	T00_Opt_ACIR2016	7.4685	7.4685	7.4685	7.4685	18.49707699	17.90066099	19.36082983	18.58618927	1	1	1	1
506	P100030_DV_L_b	P100030_MR	T01_Opt_ACIR2017	0.264	0.264	0.264	0.264	4.540987968	4.380084991	4.718262911	4.54644529	1	1	1	1
507	P100030_DV_L_b	P100030_MR	T02_Opt_ACIR2020	0.2255	0.2255	0.2255	0.2255	4.46636796	4.297945976	4.654316902	4.472876946	1	1	1	1
508	P100030_DV_L_b	P100030_MR	T03_Opt_ASGD2009	22.64483333	22.64483333	22.64483333	22.64483333	6.16148901	6.09068203	6.543974161	6.265381734	1	1	1	1
509	P100030_DV_L_b	P100030_MR	T04_Opt_FASGD2015	1.0555	1.0555	1.0555	1.0555	4.513621092	4.423890114	4.666149855	4.534553687	1	1	1	1
510	P100030_DV_L_b	P100030_MR	T05_Opt_FPSGD2019	0.288666667	0.288666667	0.288666667	0.288666667	4.602087021	4.470181942	4.605803013	4.559357325	1	1	1	1
511	P100031_DV_R_a	P100031_CT	T00_Opt_ACIR2016	0.773666667	0.773666667	0.773666667	0.773666667	15.79155588	14.14184403	15.04562283	14.99300758	1	1	1	1
512	P100031_DV_R_a	P100031_CT	T01_Opt_ACIR2017	0.802166667	0.802166667	0.802166667	0.802166667	4.148483992	3.562870026	3.780569077	3.830641031	1	1	1	1
513	P100031_DV_R_a	P100031_CT	T02_Opt_ACIR2020	0.775166667	0.775166667	0.775166667	0.775166667	4.222047091	3.524500132	3.77753377	3.841360331	1	1	1	1
514	P100031_DV_R_a	P100031_CT	T03_Opt_ASGD2009	30.25316667	30.25316667	30.25316667	30.25316667	6.684579134	5.628998041	5.903051138	6.072209438	1	1	1	1
515	P100031_DV_R_a	P100031_CT	T04_Opt_FASGD2015	1.017666667	1.017666667	1.017666667	1.017666667	4.127629042	3.452244043	3.67075491	3.750209332	1	1	1	1
516	P100031_DV_R_a	P100031_CT	T05_Opt_FPSGD2019	99999999999	99999999999	99999999999	99999999999	-1	-1	-1	-1	0	0	0	0
517	P100031_MR	P100031_CT	T00_Opt_ACIR2016	0.725333333	0.725333333	0.725333333	0.725333333	4.971915007	5.923420906	5.246410131	5.380582015	1	1	1	1
518	P100031_MR	P100031_CT	T01_Opt_ACIR2017	0.564333333	0.564333333	0.564333333	0.564333333	2.266251087	2.82999301	2.611507893	2.569250663	1	1	1	1
519	P100031_MR	P100031_CT	T02_Opt_ACIR2020	0.584666667	0.584666667	0.584666667	0.584666667	2.230087996	3.160385847	2.681545019	2.690672954	1	1	1	1
520	P100031_MR	P100031_CT	T03_Opt_ASGD2009	0.725333333	0.725333333	0.725333333	0.725333333	4.960954189	5.946207047	5.557991028	5.488384088	1	1	1	1
521	P100031_MR	P100031_CT	T04_Opt_FASGD2015	2.83	2.83	2.83	2.83	2.27483201	3.343590021	2.734779119	2.784400384	1	1	1	1
522	P100031_MR	P100031_CT	T05_Opt_FPSGD2019	0.556	0.556	0.556	0.556	2.332951069	3.373715878	2.722562075	2.809743007	1	1	1	1
523	P100031_DV_R_a	P100031_MR	T00_Opt_ACIR2016	14.97816667	14.97816667	14.97816667	14.97816667	15.19189811	14.85803795	15.98824692	15.34606099	1	1	1	1
524	P100031_DV_R_a	P100031_MR	T01_Opt_ACIR2017	0.200666667	0.200666667	0.200666667	0.200666667	3.807593107	3.652579784	3.980538845	3.813570579	1	1	1	1
525	P100031_DV_R_a	P100031_MR	T02_Opt_ACIR2020	0.286333333	0.286333333	0.286333333	0.286333333	3.69519496	3.575752974	3.990827084	3.753925006	1	1	1	1
526	P100031_DV_R_a	P100031_MR	T03_Opt_ASGD2009	15.656	15.656	15.656	15.656	6.212808132	5.705518961	5.925691128	5.948006074	1	1	1	1
527	P100031_DV_R_a	P100031_MR	T04_Opt_FASGD2015	0.380833333	0.380833333	0.380833333	0.380833333	4.53787303	3.929109812	4.233553886	4.233512243	1	1	1	1
528	P100031_DV_R_a	P100031_MR	T05_Opt_FPSGD2019	0.254666667	0.254666667	0.254666667	0.254666667	4.373321056	3.719626188	3.948673964	4.013873736	1	1	1	1
529	P100032_DV_R_b	P100032_DV_R_a	T00_Opt_ACIR2016	6.8915	6.8915	6.8915	6.8915	18.58890104	16.89715004	17.36572909	17.61726006	1	1	1	1
530	P100032_DV_R_b	P100032_DV_R_a	T01_Opt_ACIR2017	0.182333333	0.182333333	0.182333333	0.182333333	5.791370153	5.841384172	6.14043498	5.924396435	1	1	1	1
531	P100032_DV_R_b	P100032_DV_R_a	T02_Opt_ACIR2020	0.2105	0.2105	0.2105	0.2105	5.786493063	5.699881077	6.247393847	5.911255995	1	1	1	1
532	P100032_DV_R_b	P100032_DV_R_a	T03_Opt_ASGD2009	6.317833333	6.317833333	6.317833333	6.317833333	7.191990852	7.074710846	7.467371941	7.244691213	1	1	1	1
533	P100032_DV_R_b	P100032_DV_R_a	T04_Opt_FASGD2015	0.3465	0.3465	0.3465	0.3465	6.905863047	5.941714048	6.359018087	6.402198394	1	1	1	1
534	P100032_DV_R_b	P100032_DV_R_a	T05_Opt_FPSGD2019	0.190166667	0.190166667	0.190166667	0.190166667	7.03736496	5.982552052	6.286752939	6.43555665	1	1	1	1
535	P100032_DV_R_a	P100032_MR	T00_Opt_ACIR2016	33.292	33.292	33.292	33.292	16.20441294	15.5139091	16.89380717	16.20404307	1	1	1	1
536	P100032_DV_R_a	P100032_MR	T01_Opt_ACIR2017	0.273	0.273	0.273	0.273	4.485116005	4.939984083	4.804965973	4.743355354	1	1	1	1
537	P100032_DV_R_a	P100032_MR	T02_Opt_ACIR2020	0.199333333	0.199333333	0.199333333	0.199333333	4.530563116	4.539844036	4.897839069	4.656082074	1	1	1	1
538	P100032_DV_R_a	P100032_MR	T03_Opt_ASGD2009	18.229	18.229	18.229	18.229	6.129722118	6.026192188	6.47085309	6.208922466	1	1	1	1
539	P100032_DV_R_a	P100032_MR	T04_Opt_FASGD2015	56.925	56.925	56.925	56.925	4.525605917	4.542542934	4.924081087	4.664076646	1	1	1	1
540	P100032_DV_R_a	P100032_MR	T05_Opt_FPSGD2019	0.465833333	0.465833333	0.465833333	0.465833333	4.426759958	4.417200089	4.792935133	4.545631727	1	1	1	1
541	P100032_DV_R_b	P100032_MR	T00_Opt_ACIR2016	21.02616667	21.02616667	21.02616667	21.02616667	15.99830914	15.42509294	16.54141617	15.98827275	1	1	1	1
542	P100032_DV_R_b	P100032_MR	T01_Opt_ACIR2017	0.242666667	0.242666667	0.242666667	0.242666667	4.438499928	4.407126188	4.745135784	4.530253967	1	1	1	1
543	P100032_DV_R_b	P100032_MR	T02_Opt_ACIR2020	0.248166667	0.248166667	0.248166667	0.248166667	4.329277039	4.295552015	4.496579885	4.37380298	1	1	1	1
544	P100032_DV_R_b	P100032_MR	T03_Opt_ASGD2009	18.6605	18.6605	18.6605	18.6605	6.202071905	6.028962135	6.405851841	6.212295294	1	1	1	1
545	P100032_DV_R_b	P100032_MR	T04_Opt_FASGD2015	2.115833333	2.115833333	2.115833333	2.115833333	4.745236158	4.604654074	5.029185057	4.793025096	1	1	1	1
546	P100032_DV_R_b	P100032_MR	T05_Opt_FPSGD2019	0.238166667	0.238166667	0.238166667	0.238166667	4.513532162	4.40126586	4.79293704	4.569245021	1	1	1	1
547	P100046_DV_L_b	P100046_DV_L_a	T00_Opt_ACIR2016	3.2825	3.2825	3.2825	3.2825	16.80840015	16.78769493	17.37489986	16.99033165	1	1	1	1
548	P100046_DV_L_b	P100046_DV_L_a	T01_Opt_ACIR2017	0.156166667	0.156166667	0.156166667	0.156166667	5.860338926	5.891835213	6.210658073	5.987610737	1	1	1	1
549	P100046_DV_L_b	P100046_DV_L_a	T02_Opt_ACIR2020	0.158166667	0.158166667	0.158166667	0.158166667	5.970700979	5.833212137	6.407065868	6.070326328	1	1	1	1
550	P100046_DV_L_b	P100046_DV_L_a	T03_Opt_ASGD2009	3.254333333	3.254333333	3.254333333	3.254333333	7.339232922	7.157482862	8.169307947	7.555341244	1	1	1	1
551	P100046_DV_L_b	P100046_DV_L_a	T04_Opt_FASGD2015	0.204	0.204	0.204	0.204	6.259876966	6.225353003	6.68532896	6.39018631	1	1	1	1
552	P100046_DV_L_b	P100046_DV_L_a	T05_Opt_FPSGD2019	0.152	0.152	0.152	0.152	5.847324133	5.927892923	6.309730053	6.028315703	1	1	1	1
553	P100046_DV_L_a	P100046_MR	T00_Opt_ACIR2016	5.436	5.436	5.436	5.436	15.05065703	14.66944981	16.07681298	15.26563994	1	1	1	1
554	P100046_DV_L_a	P100046_MR	T01_Opt_ACIR2017	0.246833333	0.246833333	0.246833333	0.246833333	3.734650135	3.706326962	3.962314844	3.801097314	1	1	1	1
555	P100046_DV_L_a	P100046_MR	T02_Opt_ACIR2020	1.510833333	1.510833333	1.510833333	1.510833333	3.608553886	3.563384056	3.800689936	3.657542626	1	1	1	1
556	P100046_DV_L_a	P100046_MR	T03_Opt_ASGD2009	17.959	17.959	17.959	17.959	5.822356224	5.789021969	6.300719023	5.970699072	1	1	1	1
557	P100046_DV_L_a	P100046_MR	T04_Opt_FASGD2015	0.3225	0.3225	0.3225	0.3225	3.590385914	3.626446009	3.898339987	3.705057303	1	1	1	1
558	P100046_DV_L_a	P100046_MR	T05_Opt_FPSGD2019	99999999999	99999999999	99999999999	99999999999	-1	-1	-1	-1	0	0	0	0
559	P100046_DV_L_b	P100046_MR	T00_Opt_ACIR2016	15.358	15.358	15.358	15.358	14.84057808	14.51137495	15.95843887	15.10346397	1	1	1	1
560	P100046_DV_L_b	P100046_MR	T01_Opt_ACIR2017	0.221666667	0.221666667	0.221666667	0.221666667	3.600827932	3.692477942	4.041604042	3.778303305	1	1	1	1
561	P100046_DV_L_b	P100046_MR	T02_Opt_ACIR2020	0.228	0.228	0.228	0.228	3.666283846	3.613196135	3.923941851	3.734473944	1	1	1	1
562	P100046_DV_L_b	P100046_MR	T03_Opt_ASGD2009	19.9565	19.9565	19.9565	19.9565	5.775920868	5.736290932	6.023875952	5.845362584	1	1	1	1
563	P100046_DV_L_b	P100046_MR	T04_Opt_FASGD2015	0.237666667	0.237666667	0.237666667	0.237666667	4.03243494	3.940125942	4.245952129	4.072837671	1	1	1	1
564	P100046_DV_L_b	P100046_MR	T05_Opt_FPSGD2019	0.182166667	0.182166667	0.182166667	0.182166667	3.664433002	3.637638092	4.094532967	3.79886802	1	1	1	1
565	P100047_DV_R_b	P100047_DV_R_a	T00_Opt_ACIR2016	3.751333333	3.751333333	3.751333333	3.751333333	19.940974	20.18297911	21.13460398	20.41951903	1	1	1	1
566	P100047_DV_R_b	P100047_DV_R_a	T01_Opt_ACIR2017	0.3515	0.3515	0.3515	0.3515	6.962939978	6.798262119	7.445867777	7.069023291	1	1	1	1
567	P100047_DV_R_b	P100047_DV_R_a	T02_Opt_ACIR2020	0.338333333	0.338333333	0.338333333	0.338333333	7.062093973	6.848588943	7.510476112	7.140386343	1	1	1	1
568	P100047_DV_R_b	P100047_DV_R_a	T03_Opt_ASGD2009	4.021166667	4.021166667	4.021166667	4.021166667	7.986629963	7.900722981	8.568045855	8.151799599	1	1	1	1
569	P100047_DV_R_b	P100047_DV_R_a	T04_Opt_FASGD2015	0.452166667	0.452166667	0.452166667	0.452166667	6.968595028	6.907655954	7.398888826	7.09171327	1	1	1	1
570	P100047_DV_R_b	P100047_DV_R_a	T05_Opt_FPSGD2019	2.296	2.296	2.296	2.296	7.008482933	6.951042891	7.404281139	7.121268988	1	1	1	1
571	P100047_DV_R_a	P100047_MR	T00_Opt_ACIR2016	22.5355	22.5355	22.5355	22.5355	16.50878096	15.95087695	17.41795301	16.62587031	1	1	1	1
572	P100047_DV_R_a	P100047_MR	T01_Opt_ACIR2017	0.316	0.316	0.316	0.316	4.429653883	4.421262026	4.732600927	4.527838945	1	1	1	1
573	P100047_DV_R_a	P100047_MR	T02_Opt_ACIR2020	0.355	0.355	0.355	0.355	4.488418102	4.337225199	4.63737607	4.487673124	1	1	1	1
574	P100047_DV_R_a	P100047_MR	T03_Opt_ASGD2009	27.6115	27.6115	27.6115	27.6115	6.259541035	6.230902195	6.78494978	6.425131003	1	1	1	1
575	P100047_DV_R_a	P100047_MR	T04_Opt_FASGD2015	1.745	1.745	1.745	1.745	4.547277927	4.469619989	4.772595167	4.596497695	1	1	1	1
576	P100047_DV_R_a	P100047_MR	T05_Opt_FPSGD2019	3.843	3.843	3.843	3.843	4.475394011	4.431221008	4.862072945	4.589562654	1	1	1	1
577	P100047_DV_R_b	P100047_MR	T00_Opt_ACIR2016	0.526833333	0.526833333	0.526833333	0.526833333	19.77419496	16.90169001	18.66599989	18.44729495	1	1	1	1
578	P100047_DV_R_b	P100047_MR	T01_Opt_ACIR2017	0.494333333	0.494333333	0.494333333	0.494333333	5.635166168	5.480704069	5.979048967	5.698306402	1	1	1	1
579	P100047_DV_R_b	P100047_MR	T02_Opt_ACIR2020	0.519166667	0.519166667	0.519166667	0.519166667	5.648532152	5.580564022	5.934684038	5.721260071	1	1	1	1
580	P100047_DV_R_b	P100047_MR	T03_Opt_ASGD2009	13.7315	13.7315	13.7315	13.7315	7.061687946	6.917841196	7.31273818	7.097422441	1	1	1	1
581	P100047_DV_R_b	P100047_MR	T04_Opt_FASGD2015	0.566333333	0.566333333	0.566333333	0.566333333	5.867810011	5.758420944	6.16093111	5.929054022	1	1	1	1
582	P100047_DV_R_b	P100047_MR	T05_Opt_FPSGD2019	0.511666667	0.511666667	0.511666667	0.511666667	5.60258317	5.456562042	5.862113953	5.640419722	1	1	1	1
583	P100048_DV_R_b	P100048_CT	T00_Opt_ACIR2016	0.328666667	0.328666667	0.328666667	0.328666667	19.92257595	18.85650992	20.53243423	19.7705067	1	1	1	1
584	P100048_DV_R_b	P100048_CT	T01_Opt_ACIR2017	0.374333333	0.374333333	0.374333333	0.374333333	7.421591997	7.278730154	7.898126841	7.532816331	1	1	1	1
585	P100048_DV_R_b	P100048_CT	T02_Opt_ACIR2020	0.3735	0.3735	0.3735	0.3735	7.406089067	7.387433052	8.244577885	7.679366668	1	1	1	1
586	P100048_DV_R_b	P100048_CT	T03_Opt_ASGD2009	25.49016667	25.49016667	25.49016667	25.49016667	8.129343033	7.599369049	8.133739948	7.954150677	1	1	1	1
587	P100048_DV_R_b	P100048_CT	T04_Opt_FASGD2015	0.312333333	0.312333333	0.312333333	0.312333333	7.54914403	7.309504986	8.078765154	7.645804723	1	1	1	1
588	P100048_DV_R_b	P100048_CT	T05_Opt_FPSGD2019	99999999999	99999999999	99999999999	99999999999	-1	-1	-1	-1	0	0	0	0
589	P100048_MR	P100048_CT	T00_Opt_ACIR2016	16.23233333	16.23233333	16.23233333	16.23233333	7.469766855	6.950658083	6.86294508	7.094456673	1	1	1	1
590	P100048_MR	P100048_CT	T01_Opt_ACIR2017	0.3715	0.3715	0.3715	0.3715	6.402974844	6.486000061	6.74763298	6.545535962	1	1	1	1
591	P100048_MR	P100048_CT	T02_Opt_ACIR2020	0.373666667	0.373666667	0.373666667	0.373666667	6.446722984	6.425555944	6.082349062	6.31820933	1	1	1	1
592	P100048_MR	P100048_CT	T03_Opt_ASGD2009	16.23233333	16.23233333	16.23233333	16.23233333	7.216528893	6.949086189	6.903082848	7.02289931	1	1	1	1
593	P100048_MR	P100048_CT	T04_Opt_FASGD2015	1.188	1.188	1.188	1.188	6.457025051	6.386526823	6.07020998	6.304587285	1	1	1	1
594	P100048_MR	P100048_CT	T05_Opt_FPSGD2019	88.7465	88.7465	88.7465	88.7465	6.479085922	6.48728919	6.337513924	6.434629679	1	1	1	1
595	P100048_DV_R_b	P100048_MR	T00_Opt_ACIR2016	22.377	22.377	22.377	22.377	20.19497991	19.80817199	21.7016511	20.56826766	1	1	1	1
596	P100048_DV_R_b	P100048_MR	T01_Opt_ACIR2017	0.0985	0.0985	0.0985	0.0985	5.547431946	5.507522106	5.888030052	5.647661368	1	1	1	1
597	P100048_DV_R_b	P100048_MR	T02_Opt_ACIR2020	0.079	0.079	0.079	0.079	5.701867104	5.617789984	6.224337816	5.847998301	1	1	1	1
598	P100048_DV_R_b	P100048_MR	T03_Opt_ASGD2009	29.8415	29.8415	29.8415	29.8415	7.032160044	7.003416777	7.478896141	7.171490987	1	1	1	1
599	P100048_DV_R_b	P100048_MR	T04_Opt_FASGD2015	0.087166667	0.087166667	0.087166667	0.087166667	5.952762127	5.805366993	6.467314959	6.075148026	1	1	1	1
600	P100048_DV_R_b	P100048_MR	T05_Opt_FPSGD2019	0.107	0.107	0.107	0.107	5.733522892	5.631584883	6.133836985	5.832981586	1	1	1	1
601	P100049_DV_L_b	P100049_DV_L_a	T00_Opt_ACIR2016	10.14516667	10.14516667	10.14516667	10.14516667	18.01817703	16.82210398	17.66901994	17.50310032	1	1	1	1
602	P100049_DV_L_b	P100049_DV_L_a	T01_Opt_ACIR2017	0.3495	0.3495	0.3495	0.3495	6.083359957	5.915209055	6.308459997	6.102343003	1	1	1	1
603	P100049_DV_L_b	P100049_DV_L_a	T02_Opt_ACIR2020	0.359333333	0.359333333	0.359333333	0.359333333	7.13071084	5.930382967	6.490264893	6.517119567	1	1	1	1
604	P100049_DV_L_b	P100049_DV_L_a	T03_Opt_ASGD2009	10.03483333	10.03483333	10.03483333	10.03483333	7.371716022	7.05594492	7.804584026	7.410748323	1	1	1	1
605	P100049_DV_L_b	P100049_DV_L_a	T04_Opt_FASGD2015	0.401833333	0.401833333	0.401833333	0.401833333	6.247572899	6.190207005	6.669770956	6.36918362	1	1	1	1
606	P100049_DV_L_b	P100049_DV_L_a	T05_Opt_FPSGD2019	0.339666667	0.339666667	0.339666667	0.339666667	5.993207216	5.960071802	6.403725863	6.119001627	1	1	1	1
607	P100049_DV_L_a	P100049_MR	T00_Opt_ACIR2016	5.887833333	5.887833333	5.887833333	5.887833333	16.48312902	16.06113315	17.61202407	16.71876208	1	1	1	1
608	P100049_DV_L_a	P100049_MR	T01_Opt_ACIR2017	0.518	0.518	0.518	0.518	4.8336308	4.185497046	4.510912895	4.51001358	1	1	1	1
609	P100049_DV_L_a	P100049_MR	T02_Opt_ACIR2020	0.562	0.562	0.562	0.562	5.105548143	4.249490976	4.694145918	4.683061679	1	1	1	1
610	P100049_DV_L_a	P100049_MR	T03_Opt_ASGD2009	17.6755	17.6755	17.6755	17.6755	7.027529955	5.951697826	6.231369972	6.403532585	1	1	1	1
611	P100049_DV_L_a	P100049_MR	T04_Opt_FASGD2015	0.6815	0.6815	0.6815	0.6815	4.841714144	4.081537008	4.443233967	4.45549504	1	1	1	1
612	P100049_DV_L_a	P100049_MR	T05_Opt_FPSGD2019	0.590333333	0.590333333	0.590333333	0.590333333	4.944506884	4.12655282	4.611829042	4.560962915	1	1	1	1
613	P100049_DV_L_b	P100049_MR	T00_Opt_ACIR2016	9.603666667	9.603666667	9.603666667	9.603666667	16.29808497	15.92509389	17.40103602	16.54140496	1	1	1	1
614	P100049_DV_L_b	P100049_MR	T01_Opt_ACIR2017	0.373	0.373	0.373	0.373	4.20243597	4.057834864	4.45837307	4.239547968	1	1	1	1
615	P100049_DV_L_b	P100049_MR	T02_Opt_ACIR2020	0.333333333	0.333333333	0.333333333	0.333333333	4.030804157	4.028707981	4.512518883	4.190677007	1	1	1	1
616	P100049_DV_L_b	P100049_MR	T03_Opt_ASGD2009	16.2585	16.2585	16.2585	16.2585	6.013007164	5.979972839	6.596675158	6.19655172	1	1	1	1
617	P100049_DV_L_b	P100049_MR	T04_Opt_FASGD2015	99999999999	99999999999	99999999999	99999999999	-1	-1	-1	-1	0	0	0	0
618	P100049_DV_L_b	P100049_MR	T05_Opt_FPSGD2019	0.3585	0.3585	0.3585	0.3585	4.230340004	4.20313406	4.834711075	4.42272838	1	1	1	1
619	P100050_DV_L_b	P100050_DV_L_a	T00_Opt_ACIR2016	2.8955	2.8955	2.8955	2.8955	16.78576899	17.02836919	18.82343006	17.54585608	1	1	1	1
620	P100050_DV_L_b	P100050_DV_L_a	T01_Opt_ACIR2017	0.304333333	0.304333333	0.304333333	0.304333333	5.8180089	5.921515942	6.618350029	6.119291623	1	1	1	1
621	P100050_DV_L_b	P100050_DV_L_a	T02_Opt_ACIR2020	0.307333333	0.307333333	0.307333333	0.307333333	5.979940891	5.982651949	6.713822126	6.225471656	1	1	1	1
622	P100050_DV_L_b	P100050_DV_L_a	T03_Opt_ASGD2009	2.225666667	2.225666667	2.225666667	2.225666667	7.323406935	7.090284109	8.380378962	7.598023335	1	1	1	1
623	P100050_DV_L_b	P100050_DV_L_a	T04_Opt_FASGD2015	0.335333333	0.335333333	0.335333333	0.335333333	6.232901096	6.181136131	6.984809875	6.466282368	1	1	1	1
624	P100050_DV_L_b	P100050_DV_L_a	T05_Opt_FPSGD2019	0.316666667	0.316666667	0.316666667	0.316666667	6.025725842	5.925150871	6.81594491	6.255607208	1	1	1	1
625	P100050_DV_L_a	P100050_MR	T00_Opt_ACIR2016	18.84733333	18.84733333	18.84733333	18.84733333	18.82611513	18.32449389	21.51015306	19.55358736	1	1	1	1
626	P100050_DV_L_a	P100050_MR	T01_Opt_ACIR2017	0.193166667	0.193166667	0.193166667	0.193166667	4.464857817	4.425834179	5.161417961	4.684036652	1	1	1	1
627	P100050_DV_L_a	P100050_MR	T02_Opt_ACIR2020	0.248333333	0.248333333	0.248333333	0.248333333	4.507959127	4.482010126	5.007084131	4.665684462	1	1	1	1
628	P100050_DV_L_a	P100050_MR	T03_Opt_ASGD2009	28.485	28.485	28.485	28.485	6.466171026	6.118994951	6.85078907	6.478651683	1	1	1	1
629	P100050_DV_L_a	P100050_MR	T04_Opt_FASGD2015	1.116	1.116	1.116	1.116	5.123348951	4.423011065	5.063386917	4.869915644	1	1	1	1
630	P100050_DV_L_a	P100050_MR	T05_Opt_FPSGD2019	0.539833333	0.539833333	0.539833333	0.539833333	5.169795036	4.427416086	5.052989006	4.883400043	1	1	1	1
631	P100050_DV_L_b	P100050_MR	T00_Opt_ACIR2016	19.8785	19.8785	19.8785	19.8785	22.87614179	18.18840694	21.31115103	20.79189992	1	1	1	1
632	P100050_DV_L_b	P100050_MR	T01_Opt_ACIR2017	0.394833333	0.394833333	0.394833333	0.394833333	5.350934029	4.45931983	4.949295998	4.919849952	1	1	1	1
633	P100050_DV_L_b	P100050_MR	T02_Opt_ACIR2020	0.4235	0.4235	0.4235	0.4235	5.288315058	4.351433039	4.928497076	4.856081724	1	1	1	1
634	P100050_DV_L_b	P100050_MR	T03_Opt_ASGD2009	25.39533333	25.39533333	25.39533333	25.39533333	7.292327881	6.003812075	7.076503992	6.790881316	1	1	1	1
635	P100050_DV_L_b	P100050_MR	T04_Opt_FASGD2015	0.7195	0.7195	0.7195	0.7195	5.192705154	4.310441971	4.87153101	4.791559378	1	1	1	1
636	P100050_DV_L_b	P100050_MR	T05_Opt_FPSGD2019	0.4805	0.4805	0.4805	0.4805	5.255145073	4.440747976	4.941240072	4.879044374	1	1	1	1
637	P100051_DV_R_b	P100051_DV_R_a	T00_Opt_ACIR2016	9.441166667	9.441166667	9.441166667	9.441166667	19.91699886	17.76001596	19.22770691	18.96824058	1	1	1	1
638	P100051_DV_R_b	P100051_DV_R_a	T01_Opt_ACIR2017	0.424	0.424	0.424	0.424	6.196465969	6.048982859	6.694595099	6.313347975	1	1	1	1
639	P100051_DV_R_b	P100051_DV_R_a	T02_Opt_ACIR2020	0.4255	0.4255	0.4255	0.4255	6.004688978	5.867297888	6.721833944	6.19794027	1	1	1	1
640	P100051_DV_R_b	P100051_DV_R_a	T03_Opt_ASGD2009	8.951166667	8.951166667	8.951166667	8.951166667	7.780170918	7.599247932	8.556854963	7.978757938	1	1	1	1
641	P100051_DV_R_b	P100051_DV_R_a	T04_Opt_FASGD2015	0.546166667	0.546166667	0.546166667	0.546166667	6.36994791	6.296889067	7.038539171	6.568458716	1	1	1	1
642	P100051_DV_R_b	P100051_DV_R_a	T05_Opt_FPSGD2019	0.443333333	0.443333333	0.443333333	0.443333333	6.805437803	6.11898303	6.72321105	6.549210628	1	1	1	1
643	P100051_DV_R_a	P100051_MR	T00_Opt_ACIR2016	25.10533333	25.10533333	25.10533333	25.10533333	23.88744283	18.63726306	21.5673039	21.36400326	1	1	1	1
644	P100051_DV_R_a	P100051_MR	T01_Opt_ACIR2017	1.305166667	1.305166667	1.305166667	1.305166667	4.547461987	3.854271889	4.493547916	4.298427264	1	1	1	1
645	P100051_DV_R_a	P100051_MR	T02_Opt_ACIR2020	1.323333333	1.323333333	1.323333333	1.323333333	4.59188199	3.757359028	4.331285	4.226842006	1	1	1	1
646	P100051_DV_R_a	P100051_MR	T03_Opt_ASGD2009	36.86066667	36.86066667	36.86066667	36.86066667	6.614269018	5.598319054	6.352330923	6.188306332	1	1	1	1
647	P100051_DV_R_a	P100051_MR	T04_Opt_FASGD2015	1.197833333	1.197833333	1.197833333	1.197833333	4.578329086	3.812896013	4.239291191	4.210172097	1	1	1	1
648	P100051_DV_R_a	P100051_MR	T05_Opt_FPSGD2019	99999999999	99999999999	99999999999	99999999999	-1	-1	-1	-1	0	0	0	0
649	P100051_DV_R_b	P100051_MR	T00_Opt_ACIR2016	21.18816667	21.18816667	21.18816667	21.18816667	24.610955	19.83490801	22.84863615	22.43149972	1	1	1	1
650	P100051_DV_R_b	P100051_MR	T01_Opt_ACIR2017	0.812	0.812	0.812	0.812	6.454577208	5.522607088	6.092234135	6.023139477	1	1	1	1
651	P100051_DV_R_b	P100051_MR	T02_Opt_ACIR2020	0.802833333	0.802833333	0.802833333	0.802833333	6.514461041	5.616612911	6.129949093	6.087007682	1	1	1	1
652	P100051_DV_R_b	P100051_MR	T03_Opt_ASGD2009	26.40633333	26.40633333	26.40633333	26.40633333	8.140564919	6.916192055	7.717237949	7.591331641	1	1	1	1
653	P100051_DV_R_b	P100051_MR	T04_Opt_FASGD2015	0.8515	0.8515	0.8515	0.8515	6.686549902	5.759878874	6.452780008	6.299736261	1	1	1	1
654	P100051_DV_R_b	P100051_MR	T05_Opt_FPSGD2019	0.809666667	0.809666667	0.809666667	0.809666667	6.372347832	5.543575048	6.046129942	5.987350941	1	1	1	1
655	P100052_DV_R_b	P100052_DV_R_a	T00_Opt_ACIR2016	4.272333333	4.272333333	4.272333333	4.272333333	22.90414214	20.21885109	21.86007118	21.66102147	1	1	1	1
656	P100052_DV_R_b	P100052_DV_R_a	T01_Opt_ACIR2017	0.2835	0.2835	0.2835	0.2835	8.312320948	6.993130922	7.758398056	7.687949975	1	1	1	1
657	P100052_DV_R_b	P100052_DV_R_a	T02_Opt_ACIR2020	0.264833333	0.264833333	0.264833333	0.264833333	8.481283188	6.963805914	7.994915009	7.813334703	1	1	1	1
658	P100052_DV_R_b	P100052_DV_R_a	T03_Opt_ASGD2009	4.597666667	4.597666667	4.597666667	4.597666667	9.99317503	8.072465897	9.123803854	9.06314826	1	1	1	1
659	P100052_DV_R_b	P100052_DV_R_a	T04_Opt_FASGD2015	0.3775	0.3775	0.3775	0.3775	8.215847969	6.926355839	7.653517962	7.598573923	1	1	1	1
660	P100052_DV_R_b	P100052_DV_R_a	T05_Opt_FPSGD2019	0.2695	0.2695	0.2695	0.2695	8.45021081	7.026907921	7.790168047	7.755762259	1	1	1	1
661	P100052_DV_R_a	P100052_MR	T00_Opt_ACIR2016	11.113	11.113	11.113	11.113	20.29351902	15.85034704	18.1110251	18.08496372	1	1	1	1
662	P100052_DV_R_a	P100052_MR	T01_Opt_ACIR2017	0.2885	0.2885	0.2885	0.2885	4.431351185	4.199430943	4.533008099	4.387930075	1	1	1	1
663	P100052_DV_R_a	P100052_MR	T02_Opt_ACIR2020	0.302333333	0.302333333	0.302333333	0.302333333	4.425053835	4.068678141	4.552920818	4.348884265	1	1	1	1
664	P100052_DV_R_a	P100052_MR	T03_Opt_ASGD2009	21.41566667	21.41566667	21.41566667	21.41566667	7.426640987	5.991899967	6.582056999	6.666865985	1	1	1	1
665	P100052_DV_R_a	P100052_MR	T04_Opt_FASGD2015	0.404833333	0.404833333	0.404833333	0.404833333	5.161829948	4.078536034	4.544812918	4.595059633	1	1	1	1
666	P100052_DV_R_a	P100052_MR	T05_Opt_FPSGD2019	99999999999	99999999999	99999999999	99999999999	-1	-1	-1	-1	0	0	0	0
667	P100052_DV_R_b	P100052_MR	T00_Opt_ACIR2016	24.4925	24.4925	24.4925	24.4925	18.28415704	16.64275408	18.92458105	17.95049739	1	1	1	1
668	P100052_DV_R_b	P100052_MR	T01_Opt_ACIR2017	0.430666667	0.430666667	0.430666667	0.430666667	5.274482012	5.21495986	5.83534503	5.441595634	1	1	1	1
669	P100052_DV_R_b	P100052_MR	T02_Opt_ACIR2020	0.708833333	0.708833333	0.708833333	0.708833333	5.149525166	5.145413876	5.506896973	5.267278671	1	1	1	1
670	P100052_DV_R_b	P100052_MR	T03_Opt_ASGD2009	22.13033333	22.13033333	22.13033333	22.13033333	6.905806065	6.823854208	7.303928137	7.011196136	1	1	1	1
671	P100052_DV_R_b	P100052_MR	T04_Opt_FASGD2015	0.458833333	0.458833333	0.458833333	0.458833333	5.325530052	5.074790001	5.462707996	5.287676016	1	1	1	1
672	P100052_DV_R_b	P100052_MR	T05_Opt_FPSGD2019	99999999999	99999999999	99999999999	99999999999	-1	-1	-1	-1	0	0	0	0
673	P100053_DV_R_b	P100053_DV_R_a	T00_Opt_ACIR2016	3.194166667	3.194166667	3.194166667	3.194166667	20.20509481	20.57889414	21.92127299	20.90175398	1	1	1	1
674	P100053_DV_R_b	P100053_DV_R_a	T01_Opt_ACIR2017	0.484333333	0.484333333	0.484333333	0.484333333	7.104115963	6.892224073	7.514779091	7.170373042	1	1	1	1
675	P100053_DV_R_b	P100053_DV_R_a	T02_Opt_ACIR2020	0.491	0.491	0.491	0.491	7.16761899	6.965704918	7.697749853	7.277024587	1	1	1	1
676	P100053_DV_R_b	P100053_DV_R_a	T03_Opt_ASGD2009	2.6175	2.6175	2.6175	2.6175	8.164052963	7.92995286	8.495877028	8.196627617	1	1	1	1
677	P100053_DV_R_b	P100053_DV_R_a	T04_Opt_FASGD2015	0.493166667	0.493166667	0.493166667	0.493166667	7.508071899	7.311351061	8.000355005	7.606592655	1	1	1	1
678	P100053_DV_R_b	P100053_DV_R_a	T05_Opt_FPSGD2019	0.4865	0.4865	0.4865	0.4865	7.030118942	7.021823168	7.74624896	7.26606369	1	1	1	1
679	P100053_DV_R_a	P100053_MR	T00_Opt_ACIR2016	11.3425	11.3425	11.3425	11.3425	16.50205207	16.17664003	17.65807605	16.77892272	1	1	1	1
680	P100053_DV_R_a	P100053_MR	T01_Opt_ACIR2017	0.3615	0.3615	0.3615	0.3615	4.316091776	4.235034943	4.500648022	4.35059158	1	1	1	1
681	P100053_DV_R_a	P100053_MR	T02_Opt_ACIR2020	0.449	0.449	0.449	0.449	5.038676023	4.254013062	4.69649291	4.663060665	1	1	1	1
682	P100053_DV_R_a	P100053_MR	T03_Opt_ASGD2009	19.686	19.686	19.686	19.686	7.490531921	5.94899106	6.274819851	6.571447611	1	1	1	1
683	P100053_DV_R_a	P100053_MR	T04_Opt_FASGD2015	0.1395	0.1395	0.1395	0.1395	4.963148117	4.00720787	4.385396957	4.451917648	1	1	1	1
684	P100053_DV_R_a	P100053_MR	T05_Opt_FPSGD2019	99999999999	99999999999	99999999999	99999999999	-1	-1	-1	-1	0	0	0	0
685	P100053_DV_R_b	P100053_MR	T00_Opt_ACIR2016	12.332	12.332	12.332	12.332	22.54450989	16.96753287	18.4835279	19.33185689	1	1	1	1
686	P100053_DV_R_b	P100053_MR	T01_Opt_ACIR2017	0.522666667	0.522666667	0.522666667	0.522666667	6.391722202	5.252712965	5.611506939	5.751980702	1	1	1	1
687	P100053_DV_R_b	P100053_MR	T02_Opt_ACIR2020	0.474333333	0.474333333	0.474333333	0.474333333	6.372763157	5.28821516	5.559288025	5.740088781	1	1	1	1
688	P100053_DV_R_b	P100053_MR	T03_Opt_ASGD2009	17.60333333	17.60333333	17.60333333	17.60333333	8.477752924	6.711889982	7.112457037	7.434033314	1	1	1	1
689	P100053_DV_R_b	P100053_MR	T04_Opt_FASGD2015	1.770166667	1.770166667	1.770166667	1.770166667	6.797116995	5.53872323	5.921257973	6.085699399	1	1	1	1
690	P100053_DV_R_b	P100053_MR	T05_Opt_FPSGD2019	0.620166667	0.620166667	0.620166667	0.620166667	5.413840055	5.183652163	5.672605038	5.423365752	1	1	1	1
691	P100054_DV_L_b	P100054_DV_L_a	T00_Opt_ACIR2016	2.198	2.198	2.198	2.198	16.84428597	17.06310797	17.71162295	17.20633896	1	1	1	1
692	P100054_DV_L_b	P100054_DV_L_a	T01_Opt_ACIR2017	0.1875	0.1875	0.1875	0.1875	5.984171152	5.921310186	6.298242807	6.067908049	1	1	1	1
693	P100054_DV_L_b	P100054_DV_L_a	T02_Opt_ACIR2020	0.193166667	0.193166667	0.193166667	0.193166667	6.335707903	5.94927597	6.453197002	6.246060292	1	1	1	1
694	P100054_DV_L_b	P100054_DV_L_a	T03_Opt_ASGD2009	2.255666667	2.255666667	2.255666667	2.255666667	7.442680836	7.090204954	7.607719898	7.380201896	1	1	1	1
695	P100054_DV_L_b	P100054_DV_L_a	T04_Opt_FASGD2015	0.218666667	0.218666667	0.218666667	0.218666667	6.13886404	5.853704214	6.527420044	6.173329433	1	1	1	1
696	P100054_DV_L_b	P100054_DV_L_a	T05_Opt_FPSGD2019	0.168	0.168	0.168	0.168	6.154255152	5.909177065	6.463356018	6.175596078	1	1	1	1
697	P100054_DV_L_a	P100054_MR	T00_Opt_ACIR2016	15.56183333	15.56183333	15.56183333	15.56183333	17.33628201	16.41363001	17.71738219	17.15576474	1	1	1	1
698	P100054_DV_L_a	P100054_MR	T01_Opt_ACIR2017	0.297166667	0.297166667	0.297166667	0.297166667	4.25637579	4.145289898	4.589374065	4.330346584	1	1	1	1
699	P100054_DV_L_a	P100054_MR	T02_Opt_ACIR2020	0.390833333	0.390833333	0.390833333	0.390833333	4.239615917	3.985183001	4.465234041	4.230010986	1	1	1	1
700	P100054_DV_L_a	P100054_MR	T03_Opt_ASGD2009	18.69116667	18.69116667	18.69116667	18.69116667	6.09513998	5.916703939	6.478765011	6.16353631	1	1	1	1
701	P100054_DV_L_a	P100054_MR	T04_Opt_FASGD2015	0.272833333	0.272833333	0.272833333	0.272833333	4.203902006	4.091092825	4.377948046	4.224314292	1	1	1	1
702	P100054_DV_L_a	P100054_MR	T05_Opt_FPSGD2019	0.534333333	0.534333333	0.534333333	0.534333333	4.256424904	4.109240055	4.502631187	4.289432049	1	1	1	1
703	P100054_DV_L_b	P100054_MR	T00_Opt_ACIR2016	24.952	24.952	24.952	24.952	16.84237313	16.29095793	18.01115608	17.04816238	1	1	1	1
704	P100054_DV_L_b	P100054_MR	T01_Opt_ACIR2017	0.228166667	0.228166667	0.228166667	0.228166667	4.193316936	4.143185854	4.476716995	4.271073262	1	1	1	1
705	P100054_DV_L_b	P100054_MR	T02_Opt_ACIR2020	0.227666667	0.227666667	0.227666667	0.227666667	4.12082696	3.999466181	4.356240988	4.158844709	1	1	1	1
706	P100054_DV_L_b	P100054_MR	T03_Opt_ASGD2009	20.34183333	20.34183333	20.34183333	20.34183333	6.25639987	6.007651091	6.269297123	6.177782695	1	1	1	1
707	P100054_DV_L_b	P100054_MR	T04_Opt_FASGD2015	0.5005	0.5005	0.5005	0.5005	5.064599991	4.233084917	4.548655987	4.615446965	1	1	1	1
708	P100054_DV_L_b	P100054_MR	T05_Opt_FPSGD2019	0.274166667	0.274166667	0.274166667	0.274166667	5.293184996	4.10370183	4.577543974	4.6581436	1	1	1	1
709	P100055_DV_R_b	P100055_DV_R_a	T00_Opt_ACIR2016	1.540333333	1.540333333	1.540333333	1.540333333	20.89914799	16.78825021	18.37786007	18.68841942	1	1	1	1
710	P100055_DV_R_b	P100055_DV_R_a	T01_Opt_ACIR2017	0.220166667	0.220166667	0.220166667	0.220166667	7.583066225	5.86419487	6.384843826	6.61070164	1	1	1	1
711	P100055_DV_R_b	P100055_DV_R_a	T02_Opt_ACIR2020	0.2235	0.2235	0.2235	0.2235	7.566120863	5.788880825	6.43781805	6.597606579	1	1	1	1
712	P100055_DV_R_b	P100055_DV_R_a	T03_Opt_ASGD2009	1.531833333	1.531833333	1.531833333	1.531833333	9.17118907	7.049450159	7.767041922	7.995893717	1	1	1	1
713	P100055_DV_R_b	P100055_DV_R_a	T04_Opt_FASGD2015	0.744333333	0.744333333	0.744333333	0.744333333	7.623436213	5.728016853	6.452214956	6.601222674	1	1	1	1
714	P100055_DV_R_b	P100055_DV_R_a	T05_Opt_FPSGD2019	2.689166667	2.689166667	2.689166667	2.689166667	7.767479181	5.967206001	6.707298994	6.813994726	1	1	1	1
715	P100055_DV_R_a	P100055_MR	T00_Opt_ACIR2016	12.2575	12.2575	12.2575	12.2575	22.22202516	16.4379921	19.044842	19.23495309	1	1	1	1
716	P100055_DV_R_a	P100055_MR	T01_Opt_ACIR2017	0.2605	0.2605	0.2605	0.2605	5.331818819	4.162474871	4.476485014	4.656926235	1	1	1	1
717	P100055_DV_R_a	P100055_MR	T02_Opt_ACIR2020	0.0725	0.0725	0.0725	0.0725	5.413115025	4.145079851	4.77430582	4.777500232	1	1	1	1
718	P100055_DV_R_a	P100055_MR	T03_Opt_ASGD2009	23.937	23.937	23.937	23.937	7.286355972	5.962694168	6.282019854	6.510356665	1	1	1	1
719	P100055_DV_R_a	P100055_MR	T04_Opt_FASGD2015	1.294166667	1.294166667	1.294166667	1.294166667	5.440217972	4.408714056	4.682351112	4.843761047	1	1	1	1
720	P100055_DV_R_a	P100055_MR	T05_Opt_FPSGD2019	1.861833333	1.861833333	1.861833333	1.861833333	5.383872032	4.153626919	4.676149845	4.737882932	1	1	1	1
721	P100055_DV_R_b	P100055_MR	T00_Opt_ACIR2016	12.87016667	12.87016667	12.87016667	12.87016667	21.2818048	16.27181602	18.94668508	18.8334353	1	1	1	1
722	P100055_DV_R_b	P100055_MR	T01_Opt_ACIR2017	0.341833333	0.341833333	0.341833333	0.341833333	5.169270992	4.145484924	4.573735952	4.62949729	1	1	1	1
723	P100055_DV_R_b	P100055_MR	T02_Opt_ACIR2020	0.308833333	0.308833333	0.308833333	0.308833333	5.06982398	4.039118052	4.591170073	4.566704035	1	1	1	1
724	P100055_DV_R_b	P100055_MR	T03_Opt_ASGD2009	22.32466667	22.32466667	22.32466667	22.32466667	6.949256897	5.987405062	6.301625013	6.412762324	1	1	1	1
725	P100055_DV_R_b	P100055_MR	T04_Opt_FASGD2015	0.605833333	0.605833333	0.605833333	0.605833333	4.840080976	4.389664888	4.646187067	4.625310977	1	1	1	1
726	P100055_DV_R_b	P100055_MR	T05_Opt_FPSGD2019	0.322833333	0.322833333	0.322833333	0.322833333	4.879595995	4.149474859	4.456338167	4.49513634	1	1	1	1
727	P100056_DV_R_b	P100056_DV_R_a	T00_Opt_ACIR2016	1.900833333	1.900833333	1.900833333	1.900833333	14.01658821	12.28411484	13.26221204	13.18763836	1	1	1	1
728	P100056_DV_R_b	P100056_DV_R_a	T01_Opt_ACIR2017	0.215833333	0.215833333	0.215833333	0.215833333	5.274031878	4.326792002	4.713081121	4.771301667	1	1	1	1
729	P100056_DV_R_b	P100056_DV_R_a	T02_Opt_ACIR2020	0.212833333	0.212833333	0.212833333	0.212833333	4.73536706	4.221901178	4.688005924	4.548424721	1	1	1	1
730	P100056_DV_R_b	P100056_DV_R_a	T03_Opt_ASGD2009	1.986666667	1.986666667	1.986666667	1.986666667	6.514253855	6.231330156	6.640394926	6.461992979	1	1	1	1
731	P100056_DV_R_b	P100056_DV_R_a	T04_Opt_FASGD2015	0.262166667	0.262166667	0.262166667	0.262166667	4.772545099	4.59608984	4.952322006	4.773652315	1	1	1	1
732	P100056_DV_R_b	P100056_DV_R_a	T05_Opt_FPSGD2019	0.212666667	0.212666667	0.212666667	0.212666667	4.424757004	4.379104137	4.707680941	4.503847361	1	1	1	1
733	P100056_DV_R_a	P100056_MR	T00_Opt_ACIR2016	10.33083333	10.33083333	10.33083333	10.33083333	17.27992201	16.41051507	18.13404799	17.27482835	1	1	1	1
734	P100056_DV_R_a	P100056_MR	T01_Opt_ACIR2017	0.2175	0.2175	0.2175	0.2175	4.062505007	3.752337217	4.218153954	4.010998726	1	1	1	1
735	P100056_DV_R_a	P100056_MR	T02_Opt_ACIR2020	0.2	0.2	0.2	0.2	4.145713091	3.802731991	4.368736029	4.105727037	1	1	1	1
736	P100056_DV_R_a	P100056_MR	T03_Opt_ASGD2009	15.66516667	15.66516667	15.66516667	15.66516667	5.99545002	5.531627178	5.915023088	5.814033429	1	1	1	1
737	P100056_DV_R_a	P100056_MR	T04_Opt_FASGD2015	0.164333333	0.164333333	0.164333333	0.164333333	4.187937021	4.020292997	4.392067909	4.200099309	1	1	1	1
738	P100056_DV_R_a	P100056_MR	T05_Opt_FPSGD2019	0.222166667	0.222166667	0.222166667	0.222166667	3.942522049	3.736737967	4.159765005	3.946341674	1	1	1	1
739	P100056_DV_R_b	P100056_MR	T00_Opt_ACIR2016	10.183	10.183	10.183	10.183	17.02672505	16.39770699	17.24035215	16.8882614	1	1	1	1
740	P100056_DV_R_b	P100056_MR	T01_Opt_ACIR2017	0.271166667	0.271166667	0.271166667	0.271166667	3.988354921	3.659010172	4.189630032	3.945665042	1	1	1	1
741	P100056_DV_R_b	P100056_MR	T02_Opt_ACIR2020	0.254666667	0.254666667	0.254666667	0.254666667	3.820719957	3.643375158	4.14180398	3.868633032	1	1	1	1
742	P100056_DV_R_b	P100056_MR	T03_Opt_ASGD2009	15.5255	15.5255	15.5255	15.5255	5.818791866	5.522171974	5.655675173	5.665546338	1	1	1	1
743	P100056_DV_R_b	P100056_MR	T04_Opt_FASGD2015	0.192666667	0.192666667	0.192666667	0.192666667	3.784968138	3.642387152	4.123427868	3.850261052	1	1	1	1
744	P100056_DV_R_b	P100056_MR	T05_Opt_FPSGD2019	0.280333333	0.280333333	0.280333333	0.280333333	3.986550093	3.768749952	4.217588902	3.990962982	1	1	1	1
